# Supplementary material for: MicroRNA profiling of cisplatin-resistant oral squamous cell carcinoma cell lines enriched with cancer-stem-cell-like and epithelial-mesenchymal transition-type features
Source: Sci Rep. 2016 Apr 5;6:23932. doi: 10.1038/srep23932 (PMC4820705; doi:10.1038/srep23932)
Supplement: Supplementary Table S1 [file srep23932-s2.xls]

## Sheet: Sheet1
Table S6: Detailed patient history that have been used for the study
Sl No.	Patient ID	Sample collection time Surgical/Biopsy	Tumour tissue collected with adjacent normal	Date of biopsy/surgery	Age	Sex	Primary Site	Histology	Clinical stage	Limph node	Neo-adjuvent chemothrapy Yes/No	Chemotherapy given after surgery yes/No	Chemotherapy treatment	Radiotherapy given after surgery yes/No	Recurrence	Recurrent Site
A	Newly diagnosed patients with primary tumour
1	S/12/3926	Surgical	yes	14.08.2012	48	Female	GBM	WDSCC	II	-	-	yes	paclitaxel, carboplatin	-	-	-
2	S/12/4388	Surgical	yes	01.09.2012	61	Male	ALV	WDSCC	II	-	-	-	-	yes	-	-
3	S/12/4286	Surgical	yes	27.09.2012	45	Male	BM	MDSCC	II	-	-	-	-	-	-	-
4	S/12/4174	Surgical	yes	16.10.2012	50	Male	FOM	WDSCC	III	+	-	yes	cisplatin	yes	-	-
5	S/12/4472	Surgical	yes	18.10.2012	60	Female	BM	WDSCC	II	-	-	-	-	-	-	-
6	S/12/4470	Surgical	yes	18.10.2012	55	Male	BM	WDSCC	III	-	-	-	-	-	-	-
B	Neo-adjuvent chemotherapy treated patients
1	S/11/5392	Surgical	Yes	29.05.2012	70	Male	BM +RMT	MDSCC	III	-	yes	-	cisplatin, MTX, Bleomycin	no	-	-
2	S/12/4369	Surgical	no	03.08.2012	33	Male	BM	MDSCC	IV	-	yes	-	cisplatin, MTX, Bleomycin	yes	-	-
3	S/12/1182	Surgical	Yes	07.08.2012	45	Male	TNG	WDSCC	III	+	yes	-	cisplatin, MTX, Bleomycin	yes	-	-
4	S/12/617	Surgical	yes	30.08.2012	60	Female	BM	WDSCC	III	-	yes	-	cisplatin, MTX, Bleomycin	no	-	-
C	Recurrent patients
4	S/11/5293	Surgical	no	23.08.2012	55	Male	ALV	MDSCC	II	-	yes	no	cisplatin, MTX, Bleomycin	no	yes	BM + Lower Mandible
5	S/05/15	Biopsy	no	03.09.2012	62	Male	BM	WDSCC	III	+	no	no	-	yes	yes	BM
1	S/10/4001	Biopsy	no	10.09.2012	67	Male	BM	MDSCC	IV	++	no	yes	MTX, Bleomycin	yes	yes	BM
3	S/10/6190	Surgical	yes	25.09.2012	58	Male	BM	WDSCC	III	+	yes	no	cisplatin, MTX, Bleomycin	no	yes	BM + ALV
2	S/03/4429	Biopsy	no	01.10.2012	54	Male	BM	WDSCC	III	-	no	no	-	yes	yes	BM + Jaw bone
BM, Buccal mucosa; ALV, alveolus; TNG, tongue; FOM, Floor of the mouth; RMT, Retro-molar trigone; GBM, Gingivo-buccal mucosa.
WDSCC, well differentiated squamous cell carcinoma; MDSCC, moderately differentiated squamous cell.
MTX, Methotrexate.
