# Supplementary material for: MicroRNA profiling of cisplatin-resistant oral squamous cell carcinoma cell lines enriched with cancer-stem-cell-like and epithelial-mesenchymal transition-type features
Source: Sci Rep. 2016 Apr 5;6:23932. doi: 10.1038/srep23932 (PMC4820705; doi:10.1038/srep23932)
Supplement: Supplementary Table S2 [file srep23932-s3.xls]

## Sheet: Sheet1
Table S7: Relative expression values (after normalisation with adjacent normal tissues) of each signature miRNAs in individual patient sample
U6 expression used as an endogenous control for each miRNA expression
Primary Tumour (PT)
Sl No.	Patient ID	Relative expression (2^-∆∆CT)
		miR-130	miR-134	miR-146b	miR-149	miR-181d	miR-491
1	S/12/4472	1.70232	90.8601	12.3136	0.149113	2.48626	115.51
2	S/12/4470	118.535	0.343278	27.2601	0.257138	2.74334	102.83
3	S/12/3926	5.79296	4.44089	9.03265	0.00239228	0.195691	1.5041
4	S/12/4174	3.81716	0.607834	11.7688	0.0185389	1.85909	0.602131
5	S/12/4388	18.6655	1.17838	4.67478	4.38963	157.041	7.93098
6	S/12/4286	2.19695	13.6474	82.3616	0.0778019	13.759	32.2885
Neo-adjuvent chemotherapy treated Tumour (CT)
Sl No.	Patient ID	Relative expression (2^-∆∆CT)
		miR-130	miR-134	miR-146b	miR-149	miR-181d	miR-491
1	S/12/4369	1.15781	8.43916	3.39709	0.89023	34.7815	1.93201
2	S/11/5392	0.00485101	0.00141999	0.00231439	3.36079	0.136063	1.63009
3	S/12/1182	4.28071	0.0380068	0.000218876	0.00345715	9.98457	17.5543
4	S/12/617	3.36219	0.0192493	13.7223	0.00215956	0.357781	27.2692
Recurrent Tumour (RT)
Sl No.	Patient ID	Relative expression (2^-∆∆CT)
		miR-130	miR-134	miR-146b	miR-149	miR-181d	miR-491
1	S/11/5293	0.0195097	0.292218	1.17175	0.459313	0.0767175	0.596165
2	S/03/4429	0.218416	0.0264379	0.165207	0.065987	4.13231	1.472
3	S/05/15	0.117095	0.447916	24.2145	2.55036	0.954687	6.49059
4	S/10/6190	0.108266	0.342375	0.999931	0.737646	0.905038	57.662
5	S/10/4001	0.44204	0.0458384	0.208548	0.527722	6.78242	20.309
