# Supplementary material for: MicroRNA profiling of cisplatin-resistant oral squamous cell carcinoma cell lines enriched with cancer-stem-cell-like and epithelial-mesenchymal transition-type features
Source: Sci Rep. 2016 Apr 5;6:23932. doi: 10.1038/srep23932 (PMC4820705; doi:10.1038/srep23932)
Supplement: Supplementary Table S3 [file srep23932-s4.xls]

## Sheet: Sheet1
Table S8: List of up and down regulated (fold change: ± 1.00 and P-value: <=0.05) target mRNAs
UP regulated				DOWN regulated
Gene symbol	P-Value	Fold change		Gene symbol	P-Value	Fold change
MSLN	2.15784e-19	1.89378		CCNB1IP1	6.60248e-09	-1.74552
KIAA1199	2.86955e-13	2.03384		DHPS	2.45355e-08	-1.50535
PLEKHA6	5.98694e-13	1.33585		SNRPE	8.41699e-08	-1.43582
ANG	9.64545e-11	2.06909		RPL18A	1.40069e-07	-1.2152
ABCC3	1.256e-10	2.11556		SMARCA4	3.18897e-07	-1.65768
EPS8L1	1.35384e-10	1.34446		SFRS3	4.11311e-07	-1.53157
PON3	1.95e-10	1.50242		LSM2	1.08722e-06	-1.33581
DKK3	4.61022e-10	1.96201		TAF5	1.22e-06	-1.82458
IL1R2	1e-09	1.49535		C12orf41	1.25981e-06	-1.45064
KRT4	1.42062e-09	1.69776		PTBP2	1.40136e-06	-2.06979
BCAM	1.49925e-09	1.65917		UBXN7	1.50012e-06	-1.67186
NQO1	1.59151e-09	2.77027		ACP1	1.804e-06	-1.4896
GHR	2.05266e-09	1.45567		GSPT2	1.86946e-06	-2.64983
RARRES1	2.3729e-09	1.54797		RPS19	1.9178e-06	-1.18252
HOPX	3.57899e-09	1.57123		PMS1	2.03358e-06	-1.64187
CAST	4e-09	1.36383		FAF1	2.878e-06	-1.39028
PSCA	4.55329e-09	1.48345		PRR3	3.03218e-06	-1.86601
SLC22A18AS	5.73698e-09	1.23851		EHMT2	3.144e-06	-1.34668
PSG9	7.06827e-09	1.32641		SMC3	3.31179e-06	-1.50717
RGS20	1.27615e-08	1.81665		SFPQ	3.67566e-06	-1.64721
MGLL	1.64792e-08	3.72785		APEX1	3.75879e-06	-1.38287
AKR1C2	1.7e-08	1.82843		SF3B1	4.25942e-06	-1.3666
RNF43	1.85232e-08	1.63016		KDM1A	4.37071e-06	-1.60826
SULT2B1	2.28391e-08	1.25676		ZMYM4	4.46207e-06	-1.74103
SQSTM1	2.37463e-08	1.82667		CEP170	5.59566e-06	-1.7041
SEMA5A	2.84065e-08	1.67276		HNRNPA1	5.9388e-06	-1.52924
CYP4F11	8.6e-08	1.25018		TROVE2	6.08692e-06	-1.46352
ASPH	8.71556e-08	2.43541		HNRNPC	6.76036e-06	-1.32491
CFI	9.52519e-08	1.72503		SFRS11	6.91527e-06	-1.68885
TAPBPL	1.24e-07	1.40028		IPO5	7.09327e-06	-2.22238
SPINK1	1.26071e-07	1.52969		ANP32A	7.20392e-06	-1.46843
AKR1B10	1.33074e-07	2.17817		FAM60A	7.27858e-06	-1.71282
VWA1	1.4375e-07	1.27812		TCF12	7.95278e-06	-1.76282
DKK1	1.50296e-07	5.14386		RBBP4	8.009e-06	-1.67285
CPM	1.54749e-07	1.50881		MSH6	9.32255e-06	-1.6927
C4A	2.07e-07	1.34446		RPA2	9.95464e-06	-1.56166
NOL3	2.73314e-07	1.51948		MARS	1.0554e-05	-1.63507
MAL	3e-07	1.42196		WASF1	1.10473e-05	-2.61166
CDH17	3.1024e-07	1.43471		MYL6B	1.1361e-05	-1.54622
TJP3	3.18357e-07	1.34033		DEAF1	1.14403e-05	-1.33737
GPR35	3.57572e-07	1.22354		HIPK1	1.18237e-05	-1.53486
ATOX1	3.79677e-07	1.86226		ZNF451	1.19187e-05	-1.5578
PGAP3	4.14567e-07	1.52831		SFRS18	1.20819e-05	-1.6847
AGFG2	4.62e-07	1.45499		CEP57	1.3311e-05	-1.61515
KLK10	5.40683e-07	2.11637		NAP1L1	1.41393e-05	-1.66978
CYP4F3	5.94388e-07	1.44261		LRRC40	1.43287e-05	-1.53155
G6PD	6.67373e-07	2.07468		ANP32E	1.50116e-05	-1.70355
ANXA9	6.82e-07	1.61833		NUP160	1.57786e-05	-1.56023
LY6D	9.32148e-07	1.42475		TPR	1.65078e-05	-1.42627
RAB27A	1.07832e-06	1.90377		CDC5L	1.78406e-05	-1.37147
IL6R	1.12694e-06	1.49681		ZNF45	1.90495e-05	-1.36694
FA2H	1.31795e-06	1.4567		KIAA0907	1.90842e-05	-1.44412
KLK6	1.41376e-06	1.89294		RGS16	1.96458e-05	-3.1735
KLK7	1.63966e-06	1.21787		NUP133	2.01978e-05	-1.39797
ACP5	1.69522e-06	1.36509		C10orf88	2.02781e-05	-1.4149
ERBB3	1.94746e-06	2.79114		RSBN1	2.09536e-05	-1.73758
IL1R1	2.0697e-06	2.33256		CSNK2A1	2.19997e-05	-1.29986
PBLD	2.21353e-06	1.35262		TBC1D20	2.19997e-05	-1.29986
ALDH3B1	2.77986e-06	2.11516		RRN3P1	2.23851e-05	-2.13941
ACOX1	2.85641e-06	1.40148		PRMT1	2.37501e-05	-1.37155
GPRC5A	3.07512e-06	3.95311		ZNF22	2.414e-05	-2.21146
SLC10A3	3.34452e-06	1.64941		PPP1R8	2.4199e-05	-1.38262
COPZ2	3.41066e-06	1.76303		FANCE	2.43378e-05	-1.48203
SYNC	3.47392e-06	1.45594		C2orf44	2.48049e-05	-1.3783
PLA1A	3.55044e-06	1.31217		RBM34	2.59876e-05	-1.42124
KRT20	3.70337e-06	1.30497		CDC7	2.64233e-05	-1.93602
HSD17B1	3.71064e-06	1.29191		TBPL1	2.77155e-05	-1.5693
SFN	4.2624e-06	5.96624		EXOSC5	2.78445e-05	-1.48298
HEXB	4.27395e-06	2.16201		GCFC1	2.93003e-05	-1.74766
MPZL2	4.29375e-06	1.819		SMNDC1	2.99503e-05	-1.36357
PPL	4.34364e-06	2.79976		PSMA2	3.06467e-05	-1.47632
BCAP31	4.57166e-06	1.40656		ZDHHC17	3.07556e-05	-1.6054
MGAT4B	4.70271e-06	2.51237		POGZ	3.1224e-05	-1.49453
IFI27	4.80056e-06	3.61946		UPF3B	3.13129e-05	-1.69914
C1S	4.99491e-06	1.95253		AQR	3.13761e-05	-1.25307
CD59	5.02023e-06	2.06542		ESF1	3.27926e-05	-1.42561
SLC22A5	5.36952e-06	1.42771		BLMH	3.38296e-05	-1.71019
SLC22A4	5.87894e-06	1.28439		RSRC2	3.38329e-05	-1.48346
CLTB	5.94123e-06	1.82584		RPS13	3.39298e-05	-1.15273
HRH1	6.18945e-06	1.33478		S100PBP	3.43608e-05	-1.55
BTD	6.2662e-06	1.25188		FUS	3.46167e-05	-1.42142
SQRDL	6.30806e-06	3.64534		PRDX2	3.49043e-05	-1.72705
CYP2B6	6.31883e-06	1.27823		NASP	3.92938e-05	-1.73491
NAGLU	6.40357e-06	1.50463		ANKLE2	3.95376e-05	-1.42992
WFS1	6.71443e-06	1.82571		RPL9	3.98039e-05	-1.21124
LRP10	6.76974e-06	2.60648		SKIV2L2	4.00676e-05	-1.49012
TSPY1	7.009e-06	1.2581		MTF2	4.01228e-05	-1.69263
ITGBL1	7.216e-06	1.23408		RNF138	4.021e-05	-1.71385
KRT34	7.28469e-06	1.2389		CREB1	4.10488e-05	-1.42395
SLPI	7.84e-06	3.99174		CEP350	4.16444e-05	-1.47366
CTSL1	7.89681e-06	2.68058		CHFR	4.3623e-05	-1.57204
TBC1D2	7.952e-06	1.59137		THOC1	4.39694e-05	-1.5552
RGS4	8.54326e-06	1.41062		RPS11	4.41975e-05	-1.16291
SGSH	8.62239e-06	1.36346		DHX9	4.42586e-05	-1.70801
CD68	8.78917e-06	1.19575		GNRHR2	4.56427e-05	-1.69694
FOSL2	8.8216e-06	1.87111		DCAF15	4.62571e-05	-1.1835
LMNA	9.30441e-06	1.14402		C8orf41	4.65615e-05	-1.38337
PRRG4	9.39634e-06	1.66034		SMARCC1	4.70631e-05	-1.53372
GPR126	9.55165e-06	2.35227		RPS28	4.73236e-05	-1.46095
HGD	9.55487e-06	1.30732		RSL24D1	4.81923e-05	-1.68061
LYPD3	9.842e-06	1.39927		USP24	4.89454e-05	-1.48187
ALDH3A1	1.01427e-05	1.57618		EIF2C3	4.98119e-05	-1.51575
ITGA3	1.04841e-05	2.31842		EIF3M	5.00219e-05	-1.50851
MIA	1.05388e-05	1.34262		SMARCD1	5.0761e-05	-1.15065
GATA3	1.06759e-05	1.51262		ATF4	5.08491e-05	-1.33664
DUSP3	1.07433e-05	1.49878		PLCXD1	5.11937e-05	-2.18376
SLC25A10	1.082e-05	1.26091		TCF4	5.20079e-05	-4.24723
FGFBP1	1.0868e-05	1.99364		PDS5B	5.31895e-05	-1.9587
TXNRD3	1.09868e-05	1.44469		ALMS1	5.33906e-05	-1.6371
TXNRD1	1.11845e-05	1.59081		TRA2B	5.48214e-05	-1.33776
B4GALT7	1.12521e-05	1.29965		SSX2IP	5.51014e-05	-1.6968
SLC44A4	1.12903e-05	1.17384		EIF4ENIF1	5.5111e-05	-1.31513
LGALS4	1.14727e-05	1.33071		ZNF24	5.56114e-05	-1.40397
MAP3K6	1.18994e-05	1.32406		INTS7	5.71925e-05	-1.5606
SDC1	1.19328e-05	2.89843		ARHGAP19	5.78343e-05	-1.73423
DNASE1L1	1.23051e-05	1.90093		PDCD2	5.81507e-05	-1.55667
MUC1	1.23262e-05	1.80908		PPP2R5D	5.9024e-05	-1.27875
TGOLN2	1.26558e-05	1.62129		METAP2	6.01513e-05	-1.53534
MVP	1.41468e-05	2.75706		RNF2	6.06632e-05	-1.24829
S100A14	1.42432e-05	2.31621		NOL9	6.28937e-05	-1.27
RAB32	1.481e-05	2.88529		BAT1	6.30045e-05	-1.27312
SLC22A18	1.48124e-05	2.02764		ZCCHC11	6.36557e-05	-1.57286
SEC61A1	1.53317e-05	1.44456		CRBN	6.50281e-05	-1.41619
BAIAP2	1.56729e-05	1.52466		LUC7L	6.58067e-05	-1.40265
BAIAP3	1.56794e-05	1.12742		MCM7	6.64992e-05	-1.60266
ITPKC	1.63789e-05	1.24098		SLC25A6	6.74464e-05	-1.61854
PTK6	1.78102e-05	1.39834		DR1	6.80772e-05	-1.44063
MFSD1	1.79816e-05	1.63634		KLHL23	7.01529e-05	-1.94311
HPN	1.80792e-05	1.14482		DHX15	7.13706e-05	-1.28403
PSG5	1.84856e-05	1.37078		HSF2	7.39076e-05	-1.61323
C10orf116	1.85503e-05	2.54835		CCT8	7.72718e-05	-1.30749
CEBPD	1.86543e-05	3.81856		ZNF146	7.79018e-05	-1.3296
RNASE4	1.87479e-05	1.40004		SFRS13A	7.93774e-05	-1.59751
AKR1C1	1.90248e-05	2.94931		SNRNP200	8.01552e-05	-1.25793
PPIC	1.91071e-05	2.13175		SNRPC	8.07304e-05	-1.26494
LGALS3	1.9142e-05	7.60595		KIAA0495	8.10366e-05	-1.89987
NPR1	1.94276e-05	1.15497		TOMM20	8.32836e-05	-1.49661
REEP5	1.99523e-05	1.53503		KIF2A	8.47939e-05	-1.4446
RCAN1	2.23173e-05	1.48181		UTP14A	8.55235e-05	-1.36563
C5AR1	2.27218e-05	1.18343		RCOR1	8.69982e-05	-1.98919
OLFML2B	2.29817e-05	1.15375		ZMYM3	8.70193e-05	-1.41543
GJB1	2.35449e-05	1.1748		C1orf156	8.7315e-05	-1.52966
SULT1C2	2.35837e-05	1.28583		EXOSC9	8.8278e-05	-1.36609
MMP7	2.39033e-05	1.55153		C10orf137	8.97931e-05	-1.39184
CD44	2.40967e-05	3.38574		ATP5G2	8.99949e-05	-1.32109
EPHX1	2.43228e-05	2.58526		FUBP1	9.2239e-05	-1.58507
GRN	2.45899e-05	1.98047		MCM3	9.27983e-05	-1.58969
ARSA	2.55261e-05	1.22964		SNRPB2	9.43931e-05	-1.31101
NDRG1	2.55509e-05	2.77661		VRK1	9.44349e-05	-1.76778
THNSL2	2.58906e-05	1.40678		RPS16	9.45174e-05	-1.19131
TM4SF1	2.61148e-05	5.59674		RPS18	9.61835e-05	-1.11611
GSK3B	2.61423e-05	1.71208		PUM2	9.62556e-05	-1.3206
RETSAT	2.62544e-05	1.58102		PSIP1	9.64091e-05	-1.96094
OSGIN1	2.64119e-05	1.22369		ILF3	9.77915e-05	-1.7431
CTAGE5	2.64826e-05	1.26233		EIF3L	9.93098e-05	-1.20771
AKR7A3	2.68342e-05	1.21047		PAFAH1B3	0.000100051	-1.5332
RARB	2.71194e-05	1.2982		USP1	0.000100742	-1.48402
SERINC3	2.77766e-05	1.32995		RABGGTB	0.000101392	-1.5094
TMEM9B	2.86137e-05	1.62981		PLAG1	0.000102757	-1.79261
CTSA	2.86714e-05	2.14102		HNRNPH3	0.000102865	-1.40253
B4GALT4	2.99206e-05	1.40564		C1orf77	0.000103809	-1.58459
CANT1	2.99832e-05	1.53729		EIF4A1	0.000104979	-1.21785
FXYD3	3.04365e-05	3.58884		PIKFYVE	0.000106056	-1.53226
EREG	3.15878e-05	1.81879		EXOSC7	0.000108168	-1.3661
LRPAP1	3.17414e-05	1.46274		RPF1	0.000108415	-1.50917
EPB41L1	3.38644e-05	2.08891		TGIF2	0.000110684	-1.88614
GAA	3.44141e-05	1.76762		IVNS1ABP	0.000111049	-1.85487
AHR	3.46138e-05	2.02407		SNRPB	0.000111959	-1.32423
LRRC16A	3.4894e-05	1.49312		RFC1	0.000111969	-1.45588
CNKSR1	3.5159e-05	1.33095		LMO2	0.000112469	-3.56821
TDRD7	3.65057e-05	1.73978		RPL37A	0.000113189	-1.41424
ATP6V0E1	3.66409e-05	1.508		ANAPC1	0.000114297	-1.31839
NPC2	3.70488e-05	1.6844		FLI1	0.000114435	-3.44314
S100A6	3.81525e-05	6.00976		ZCCHC8	0.000114766	-1.37962
PLEKHM1	3.85471e-05	1.50286		ZNF235	0.000115129	-1.24831
FICD	3.8697e-05	1.35574		WDR74	0.000115326	-1.41803
ERBB2	3.90826e-05	1.96204		RPL4	0.000116702	-1.22908
CA12	3.91922e-05	2.56731		HNRNPD	0.000117196	-1.27553
PRR16	3.94431e-05	1.26746		ZNF43	0.000119761	-1.86716
SDC4	3.95307e-05	3.57486		NUP107	0.000119943	-1.46436
TP53I11	4.0661e-05	1.17322		ZNF638	0.000121803	-1.2086
THSD7A	4.13868e-05	1.33409		GNL2	0.000123625	-1.50151
P4HB	4.21949e-05	1.45116		SNRPD1	0.00012429	-1.40517
TIMP2	4.44913e-05	1.90844		SFRS1	0.000126362	-1.54638
CLDN14	4.53311e-05	1.07105		SPAST	0.000129668	-1.38453
PCYT2	4.69755e-05	1.54343		NCBP2	0.000131993	-1.45272
CIB1	4.74687e-05	2.00135		ZBTB39	0.000132137	-1.38275
ZNF323	4.74773e-05	1.24044		RPS25	0.000132388	-1.24874
SLAMF7	4.94799e-05	1.20216		CDC40	0.000134268	-1.49293
FIS1	4.96498e-05	1.36841		ANKHD1	0.000136467	-1.39656
AREG	5.01689e-05	2.30662		RNASEH2B	0.000138905	-1.74491
ALAS2	5.22751e-05	1.33743		SIRT1	0.00013922	-1.59976
EPAS1	5.3271e-05	4.12242		CCNT2	0.00014232	-1.46815
OLFM4	5.34919e-05	1.21557		STAU2	0.00014345	-1.70282
CYB561	5.58414e-05	1.26364		C1orf107	0.000144915	-1.4206
KRT23	5.7165e-05	1.5764		TAF1B	0.000145559	-1.32543
WWC1	5.8176e-05	2.12982		CAND1	0.000145565	-1.56939
GPR56	5.82686e-05	3.24717		ADSL	0.000147118	-1.41356
RAB7A	5.84118e-05	1.37599		CCDC101	0.000147326	-1.34114
NAGA	5.87487e-05	1.42666		USE1	0.000148176	-1.44063
MC1R	6.02082e-05	1.1794		NFYC	0.000148229	-1.44912
ADAM9	6.06504e-05	1.8977		ANP32B	0.000150047	-1.2411
TNK1	6.20731e-05	1.18699		SERBP1	0.000150533	-1.46941
FAM3A	6.20757e-05	1.50613		PRIM1	0.0001508	-1.88598
TMEM62	6.20946e-05	1.4432		EEF2	0.000151186	-1.19873
FUT2	6.21273e-05	1.23304		RPS3	0.000151565	-1.20356
RAB2A	6.28726e-05	1.45079		RPLP0	0.000152212	-1.1313
MYOF	6.44593e-05	5.6049		SPRED2	0.000152298	-1.09357
RASIP1	6.45532e-05	1.19422		TIA1	0.000152314	-1.50228
RPN2	6.56307e-05	1.28453		SF3A3	0.000152382	-1.45698
ARHGAP29	6.57919e-05	3.66423		PCM1	0.000152677	-1.41796
PDXK	6.60664e-05	1.48847		BRD1	0.000153023	-1.33052
EMP1	6.64082e-05	2.39852		DYRK1A	0.000155932	-1.3798
CPA4	6.67072e-05	1.36017		YARS	0.000159859	-1.38505
RNASE1	6.85055e-05	1.27735		UQCRH	0.000160039	-1.31968
HRASLS2	6.85726e-05	1.17515		KPNA3	0.000160499	-1.34368
IL1RAPL1	6.86175e-05	1.23043		NCL	0.000164427	-1.29935
SYNGR2	7.05824e-05	1.77547		CLK2	0.000169234	-1.30882
NANS	7.30357e-05	1.3796		LARS	0.000170163	-1.40668
CHPF	7.36495e-05	1.47251		MDFI	0.000170334	-1.73906
IFI35	7.4947e-05	1.9909		PPIH	0.000173184	-1.39951
ARPC1B	7.53557e-05	1.99903		EEF1A1	0.000173252	-1.11324
LYST	7.54039e-05	1.9357		EP400	0.000173858	-1.3402
ACTN4	7.57745e-05	1.89686		EXOSC2	0.000174188	-1.41301
EFR3A	7.70899e-05	1.61025		BCL11B	0.000175659	-3.99283
ABCA12	7.8743e-05	1.12714		PHKA2	0.000176278	-1.46227
PAPSS2	7.8761e-05	1.87778		UBAP2L	0.000177473	-1.38845
NBL1	8.48637e-05	2.37188		MATR3	0.000179631	-1.1897
KLF5	8.5461e-05	2.25317		PDS5A	0.000180303	-1.28084
TXN	8.6156e-05	1.52671		NUP54	0.000182449	-1.3944
SLC16A5	8.6304e-05	1.53305		PRKCB	0.000183875	-4.36119
MITF	8.72276e-05	1.70195		PPAN	0.00018425	-1.26481
C19orf21	8.82516e-05	1.71644		TBCC	0.000184389	-1.47682
NR4A2	9.22273e-05	1.40113		EIF4B	0.000187959	-1.31184
SDC3	9.3994e-05	1.70146		ANAPC5	0.000188327	-1.30901
ATP10B	9.45809e-05	1.23265		C2orf34	0.000191071	-1.3815
PERP	9.89126e-05	3.08638		TMEM70	0.000194052	-1.47207
PPP1R13B	9.90376e-05	1.46119		ANGEL2	0.00019433	-1.54736
CLDN7	0.000101126	2.56354		N4BP2L2	0.00019585	-1.63819
TPRA1	0.000102169	1.42375		CBX5	0.000196212	-1.5281
CHPF2	0.00010294	1.61163		RBM16	0.000198967	-1.42091
BCAR3	0.000103031	2.0939		RNF219	0.000200392	-1.67335
TNFSF13	0.000104639	1.42511		CCDC41	0.000200722	-1.51842
CYP27A1	0.000104705	1.25129		PRPF4B	0.000202993	-1.44552
PPM1J	0.00010564	1.856		CPSF6	0.000210117	-1.57035
KIAA0284	0.000105863	1.68435		TCERG1	0.000211697	-1.37273
DAP	0.000106315	1.47319		SFRS7	0.000212943	-1.52902
CRIM1	0.000106786	2.04342		KDM4A	0.000216134	-1.36504
PTPN21	0.000107317	1.13066		SNURF	0.000217352	-2.20253
COPG	0.000107997	1.44952		SMCHD1	0.000217398	-1.56018
PLSCR4	0.00010817	1.46994		RPL15	0.000221278	-1.40074
ABLIM3	0.000109114	1.83057		RPS27	0.000221957	-1.10995
TMEM127	0.000111204	1.46395		RBM39	0.000225233	-1.42573
PHKG2	0.000111334	1.27468		MCM6	0.000225431	-1.4293
EPS8L2	0.000112457	2.69957		ORC2L	0.000226274	-1.37478
PNPO	0.00011447	1.43752		TEX10	0.000230125	-1.43515
CTDSPL	0.000115519	1.31922		CHN2	0.000230645	-3.36094
C9orf95	0.000117715	1.95262		PAPOLG	0.000230735	-1.54965
CAPNS1	0.000117913	1.41346		WHSC2	0.000234838	-1.26488
ETHE1	0.00012039	1.89037		HNRPDL	0.000240666	-1.4911
SYCP2	0.000121206	1.2964		HOXD11	0.000240683	-2.33885
APLP2	0.000121845	1.1858		RFC2	0.000242785	-1.42802
AHNAK2	0.00012406	3.12092		NCKAP1L	0.000243898	-3.50465
MET	0.000125231	3.18892		PA2G4	0.000244587	-1.37194
PSAP	0.000128193	1.61337		E2F5	0.000245831	-2.30256
TFPI2	0.000130037	1.67722		ZNF266	0.000246746	-1.46694
IDS	0.000131628	1.64853		DUSP12	0.000246913	-1.46855
KDELR2	0.000132773	1.49672		ESD	0.000248313	-1.49158
TRIOBP	0.000132953	1.5537		ZNF202	0.000250729	-1.45105
SLC2A4RG	0.00013439	1.76363		CACNB2	0.000251737	-1.45602
AMFR	0.000134914	1.36421		ZNF197	0.000252002	-1.1465
MOCOS	0.000135881	2.02301		NKTR	0.000257255	-1.40752
ICA1	0.000137194	1.09599		AKAP8L	0.000261973	-1.32945
PTPN3	0.000137424	1.72056		NONO	0.000267767	-1.22023
METRN	0.000138236	1.70995		TEX12	0.000269944	-1.06633
PLEC	0.000138252	1.76883		ZNF232	0.000277098	-1.59855
LRRFIP2	0.000138822	1.26279		KHDRBS1	0.000277751	-1.20533
WIPI1	0.000140281	2.06176		GNPAT	0.000278	-1.34274
DST	0.000140738	2.08274		RPAP3	0.000278543	-1.54315
ROPN1	0.000141167	1.15134		R3HDM1	0.000278597	-1.31894
SLC2A8	0.00014314	1.39311		MPHOSPH9	0.000280018	-1.59575
GPAA1	0.000144428	1.50671		MLLT10	0.000280071	-1.55375
CYLD	0.000145187	1.27128		ANKRD46	0.000281705	-1.99093
TPD52L1	0.000145445	1.90867		KATNA1	0.000282767	-1.41033
ZCCHC14	0.000146684	1.15055		EXOSC10	0.000282879	-1.28848
TRADD	0.000147332	1.60838		RPSA	0.000283288	-1.14271
ELL2	0.00014904	1.43781		UBA2	0.000283826	-1.30179
MAPRE3	0.00015105	1.11408		HMGXB4	0.000284733	-1.25053
GSN	0.000151391	1.23584		EEF1B2	0.000287939	-1.30166
LAD1	0.000152013	1.77767		NOL11	0.000287976	-1.3449
GDF5	0.00015237	1.12699		PPP2R3C	0.000288476	-1.42813
S100A10	0.0001536	3.94435		ZNF589	0.0002929	-1.25506
CDR2L	0.000156707	1.62315		RPS2	0.000294432	-1.07843
RPN1	0.000157	1.30838		GPX7	0.000295236	-2.37589
BLVRB	0.000158316	2.00853		RBMX	0.000296562	-1.42517
RND3	0.000159971	3.53718		HNRNPA3	0.000297483	-1.37781
FLII	0.000161754	1.62522		CCT2	0.000299088	-1.43633
SIL1	0.00016355	1.59754		C1orf50	0.000302519	-1.24551
ENDOG	0.00016421	1.56565		PHGDH	0.000303016	-1.83542
GSTK1	0.000164845	1.78328		POLR2E	0.000303332	-1.32594
FUT6	0.000167086	1.13785		WDR3	0.000306341	-1.28299
LHX6	0.000167162	1.28021		ORC3L	0.000307546	-1.34488
FLRT3	0.000171168	1.80475		SHMT2	0.000310961	-1.5624
HAND1	0.000171683	1.17449		HNRNPU	0.000311539	-1.21403
SNED1	0.000172585	1.25607		CCDC76	0.000311908	-1.60231
SLC35A2	0.000177635	1.166		PDCD11	0.000316012	-1.35358
LAMP1	0.000177907	1.48802		WDR19	0.000316082	-1.55851
HSPA1L	0.000179804	1.10948		HMGN3	0.000318006	-1.39809
ATG7	0.000182239	1.30954		SOX11	0.000319171	-3.99078
ROGDI	0.000183627	1.49535		ATF2	0.000322311	-1.26824
PHLDA1	0.00018813	1.52443		RBM8A	0.000322822	-1.50915
STRA13	0.00018961	1.33785		SNRPN	0.000324203	-1.77287
SCN1B	0.00019186	1.22588		SACS	0.000324602	-1.80068
PRSS8	0.000192311	1.78782		MAK16	0.000325257	-1.45147
PLA2G15	0.000193476	1.31742		URB2	0.000328022	-1.36157
RAB17	0.000193923	1.57779		USP33	0.000329544	-1.36807
FGFR4	0.000194568	1.20141		WDR12	0.000333229	-1.42514
TMEM214	0.000195037	1.49054		PPP1R12A	0.000333664	-1.24535
UPP1	0.000195393	2.80779		SPATA5L1	0.000333868	-1.32093
SLC35C1	0.000196704	1.15466		C15orf29	0.000336112	-1.32682
ALDH1A3	0.000197016	3.14724		SAFB	0.000337315	-1.41444
PHLDA2	0.000199636	3.58451		TRA2A	0.000338866	-1.45049
PPDPF	0.000199801	1.63518		USP21	0.000340592	-1.37132
KLHL36	0.00020467	1.32423		NOC3L	0.000341735	-1.2926
ITPKA	0.000205583	1.23116		RCBTB1	0.000344918	-1.74202
PP14571	0.000205856	1.16201		RPS8	0.000345195	-1.26825
MYH14	0.00020698	1.32787		CKAP5	0.000347408	-1.34359
LMAN2	0.000209258	1.41541		HEATR1	0.000348284	-1.52027
MBOAT7	0.000211198	1.49275		EIF3D	0.000349988	-1.25419
KIF13B	0.00021172	1.49081		CCNL2	0.000351093	-1.42947
KYNU	0.000211779	1.14461		KNTC1	0.000352522	-1.55221
TMEM187	0.000212603	1.25428		PANK2	0.000356245	-1.22687
CHP	0.000213116	1.32944		TLK1	0.000359586	-1.36866
CLDN4	0.000214709	1.89764		PATZ1	0.000362619	-1.36288
UQCRQ	0.000216724	1.30966		TIPIN	0.000364305	-1.43729
GRAMD3	0.000219863	1.89754		ATF5	0.000365991	-2.74593
TACSTD2	0.00022048	4.608		RAN	0.000367345	-1.29828
VAC14	0.000221114	1.37262		LOC100170939	0.000368359	-1.76903
BSPRY	0.000221868	1.4237		RLF	0.000370356	-1.47508
SAT1	0.00022538	2.34278		IPO7	0.00037614	-1.35782
STOML1	0.000225836	1.37417		ZNF84	0.000376722	-1.61983
TALDO1	0.000230392	1.33306		NACAP1	0.000378451	-1.09803
BAG3	0.000230915	1.6193		SNRPF	0.000378965	-1.31002
HFE	0.000239997	1.27079		AASDHPPT	0.000379117	-1.42367
IGFBP6	0.000241207	2.57057		SSBP2	0.00038866	-2.2762
SLC17A5	0.000244641	1.55364		RNF41	0.000389173	-1.3741
CD63	0.000245361	1.59794		MRPS31	0.000395202	-1.38811
DLGAP4	0.000247509	1.30732		PIK3C3	0.000397166	-1.36844
ATP6V0D1	0.000247685	1.48219		SART3	0.000399751	-1.41477
TMEM184B	0.000247773	1.44905		CACYBP	0.000406234	-1.43635
CLIC3	0.00025	1.7807		POLR3C	0.000410266	-1.45202
SFXN3	0.000250572	2.05708		TRIM33	0.000412306	-1.37121
AOX1	0.000255902	1.25343		FBXO11	0.000412587	-1.4587
AVPI1	0.000259497	2.0163		ZNF14	0.000420777	-1.37414
MGAT1	0.000259682	1.51196		EIF4A2	0.000424439	-1.26113
ANO3	0.000261628	1.09665		ZNF573	0.000431374	-1.5637
LAMA5	0.00026609	1.99307		ELAVL1	0.000431433	-1.39105
NPC1	0.000267347	1.64924		CASP8AP2	0.00043479	-1.62413
KCNN2	0.00026943	1.17222		C13orf34	0.000436193	-1.33089
PKP3	0.00027148	2.20883		RIF1	0.000437143	-1.40183
GPX2	0.000275245	2.09302		LRPPRC	0.0004402	-1.36169
TCTN1	0.000278678	1.38701		MAGOH2	0.000446282	-1.07965
A1CF	0.000280389	1.14869		PCBP2	0.000449733	-1.20775
DDR1	0.000281135	1.98976		USP34	0.000451598	-1.30934
SDF2	0.000282394	1.24887		ZNF423	0.000457667	-2.86218
PLAUR	0.000284104	1.36137		RPL10P10	0.000459707	-1.25229
LITAF	0.000285327	2.3998		RPSAP44	0.000459707	-1.25229
PXMP4	0.000286229	1.41135		TAF6L	0.000459981	-1.21796
TNS3	0.000294449	4.02449		PCID2	0.000465207	-1.41025
CTSB	0.000295664	2.32907		MAGOH	0.000468446	-1.43298
ARHGEF10L	0.000297169	1.27062		SMYD3	0.000471075	-1.53448
TNFAIP1	0.000297541	1.36137		TMEM194A	0.0004786	-1.62556
CABYR	0.000298103	1.2091		NACA	0.000479631	-1.52413
GNG12	0.000298172	2.54282		EPRS	0.000484178	-1.37211
RARG	0.00030429	1.18976		C21orf45	0.000484601	-1.51671
WDR55	0.000304348	1.23552		ZNF302	0.000487469	-1.45242
TYR	0.000305944	1.24865		DDX18	0.000494756	-1.31088
GRAMD1C	0.000306413	1.17706		MED6	0.000495095	-1.56158
MST1R	0.000307039	1.59234		C1QBP	0.000496698	-1.46777
ANXA11	0.000307463	1.66443		ZNF473	0.000499397	-1.175
COASY	0.000313555	1.27627		CCNJ	0.000500118	-1.45907
C19orf28	0.000313627	1.37818		RPL41	0.000500792	-1.06192
ADRB2	0.000316847	1.72958		POLR1C	0.000503773	-1.24439
ST14	0.000323271	2.13293		ITM2A	0.000505347	-6.02243
ENPP2	0.000323393	1.31666		KIF4CP	0.000505347	-6.02243
C1RL	0.000323597	1.66428		PLEKHO1	0.000507878	-1.83529
LSR	0.000323601	1.85833		BCAT1	0.000509276	-2.05541
PPIB	0.000326212	1.30726		RPS15A	0.000512345	-1.09541
CEBPA	0.000327182	1.33848		RPS5	0.000512952	-1.15602
MCFD2	0.000328609	1.37607		DEDD	0.000520946	-1.23639
GPR116	0.000329202	1.13205		ZC3H11A	0.000521571	-1.24415
NT5E	0.000329737	2.25683		FOXJ3	0.000523894	-1.31653
SULT1C4	0.000335905	1.52649		ELF2	0.000525075	-1.44989
C9orf16	0.000336745	1.25154		SEH1L	0.000526942	-1.44436
MID2	0.000337238	1.22924		SCLY	0.000528662	-1.45586
AGR2	0.00033836	2.84466		ITM2C	0.000529745	-1.85154
LASP1	0.000338725	1.52761		RPL13A	0.000529886	-1.1639
MMP28	0.000340611	1.1456		MSH2	0.000536859	-1.89887
SAR1B	0.000343366	1.41745		MTHFD2	0.000541075	-1.40257
DIO2	0.000343383	1.20614		IPO9	0.000545841	-1.48032
ANXA2P2	0.000344024	2.12101		ILF2	0.000548098	-1.56645
ECE1	0.000346675	1.33113		RPL10A	0.000550999	-1.23754
AK5	0.00034906	1.17311		CSH1	0.000553409	-1.09011
TNFRSF12A	0.000350869	2.07452		TIPRL	0.000556552	-1.38632
COL13A1	0.000357884	1.13017		EXOSC8	0.000556966	-1.4375
NINJ1	0.000359336	1.61809		BUB1B	0.000562717	-1.59882
P4HA2	0.000370921	2.42132		DRG1	0.000566312	-1.25408
CTSD	0.000372716	1.69711		USPL1	0.000567285	-1.62407
TMEM40	0.000374855	1.18252		SCCPDH	0.000570454	-1.47355
FAM114A1	0.000375421	2.31395		BEND5	0.00057321	-1.66725
COL15A1	0.000378013	1.24297		UTP18	0.000574761	-1.3053
ANXA2P1	0.000378227	1.10002		PRKDC	0.00057549	-1.44667
MXD4	0.000380705	1.3559		LOC339290	0.000579419	-1.68121
IFI6	0.00038119	2.25291		NSL1	0.000583088	-1.30585
HEXA	0.000381925	1.53252		OTUD3	0.000588034	-1.41478
NCF2	0.000383193	1.35708		NUP153	0.000589659	-1.36308
BCAS3	0.000388537	1.25433		PFAS	0.000589849	-1.54734
RHBDF1	0.000393455	1.85579		MED28	0.00059553	-1.43529
SPDEF	0.000393988	1.26702		RANBP2	0.000600593	-1.44952
PINK1	0.000402335	1.56242		ATXN7L3B	0.000603019	-1.41082
KRT7	0.000408184	2.93156		CLASP2	0.000605416	-1.44487
KIF1C	0.000409501	1.51111		HMGB1	0.000605518	-1.36583
MALL	0.000413109	2.07453		TIMM44	0.000606527	-1.33447
CTSH	0.00041826	2.48844		TSR1	0.000607527	-1.5766
PXN	0.000421439	1.57611		XPO1	0.000610607	-1.29661
MLANA	0.000424865	1.25921		CAPRIN1	0.000611817	-1.63999
PALLD	0.000425094	2.04501		SET	0.000612689	-1.35588
OPTN	0.000429071	2.17737		ITGB3BP	0.000614351	-1.57099
C16orf7	0.000429989	1.30956		PGAP1	0.000615014	-1.48964
GM2A	0.000430469	1.68633		CHD4	0.000616172	-1.34006
HAGH	0.000431993	1.35971		ARL5A	0.000617089	-1.35444
SLC38A10	0.000432817	1.60183		HDAC2	0.000618674	-1.31568
ITGB4	0.000439074	1.99263		PRUNE	0.000618844	-1.37136
BACE1	0.000440332	1.38536		MLLT11	0.000619491	-2.44461
PGCP	0.00044344	1.32433		ATAD2B	0.000624134	-1.48422
SLC2A10	0.000444057	1.81678		SLC24A3	0.00062743	-2.24787
GPR110	0.000444953	1.08173		PPP1R1A	0.000627466	-3.34428
ABHD2	0.000445244	1.72429		N6AMT1	0.000628648	-1.31489
AK1	0.000451166	1.7268		RNF160	0.000628648	-1.31489
GOLGA2	0.0004534	1.48413		PUM1	0.000632324	-1.2881
GNS	0.000454234	1.46703		NOLC1	0.000638629	-1.3012
ARL4A	0.00045498	1.65863		GRINL1A	0.000640999	-1.25693
MYO1E	0.000455235	1.51946		PRPF40A	0.000644905	-1.27973
PYCRL	0.000456013	1.28073		ADNP	0.000649161	-1.43213
SSH1	0.000459805	1.52454		BAT2L2	0.00064939	-1.28
FHL2	0.00046071	3.02239		ATIC	0.000654207	-1.31879
TMEM63A	0.000464804	1.22917		ZNF93	0.000655088	-1.7954
ITGB8	0.000467666	1.20596		PELI2	0.000660689	-2.13075
STAT1	0.000471319	1.52883		NVL	0.000661972	-1.29515
ACAA1	0.000477546	1.37353		C4orf43	0.000664114	-1.36476
DYNLT1	0.000477677	1.39782		C1orf163	0.000666284	-1.397
EGFR	0.000479226	3.68458		EWSR1	0.000667239	-1.54798
ZBED2	0.000481617	1.45659		SKP2	0.000670324	-1.507
AP1M2	0.000492031	1.85172		DPYSL2	0.000673272	-2.03501
PTRF	0.000492556	1.61371		SIKE1	0.000679574	-1.30746
KIF3B	0.000492559	1.48732		NIF3L1	0.000685363	-1.28762
PPP1R14D	0.000496446	1.11721		CEBPZ	0.000686984	-1.26238
FAM120A	0.000498925	1.32492		NKRF	0.000687252	-1.23864
SLC25A16	0.000505604	1.11444		RPLP2	0.000692668	-1.1352
SLC12A2	0.000507158	1.39215		RMND1	0.000694157	-1.36422
SH3TC2	0.000509039	1.18529		RHOH	0.000695328	-2.7467
PDP1	0.000510292	2.06379		U2AF1	0.000698357	-1.25354
TNFRSF1B	0.00051608	1.25875		TAF1D	0.00069914	-1.48909
TMEM49	0.000520083	1.54013		RPL35A	0.000699736	-1.26237
POR	0.000521714	1.58524		POLA1	0.000700163	-1.38491
CNP	0.000525027	1.37334		CNOT2	0.000700736	-1.23459
CLDN8	0.000528717	1.12381		RBM26	0.000701309	-1.4021
EPN3	0.000531424	1.14702		LONP1	0.000702115	-1.40201
RPL10	0.000532176	1.0978		ROR1	0.000702602	-1.92525
CASP1	0.000538388	1.61433		TPRKB	0.00070973	-1.49664
ATP2C2	0.000539998	1.21421		METT10D	0.000712055	-1.33986
FAM134C	0.000542361	1.36361		EIF3A	0.000713189	-1.2009
CUEDC1	0.000543208	1.50516		CCT7	0.000718766	-1.23191
UBE3B	0.00055049	1.17424		DDX39	0.000720042	-1.40772
STAT4	0.000550558	1.19326		LSM14A	0.000722327	-1.28913
COX17	0.000550895	1.39219		RPSAP20	0.000725747	-1.21925
KIAA0513	0.000553799	1.33626		CHEK1	0.000729486	-1.73517
FNDC3B	0.00055493	2.09444		TCP1	0.000729509	-1.38362
LAMA4	0.000556264	1.68591		NUFIP1	0.000732391	-1.44196
PION	0.000560991	1.82535		VPS13C	0.000745475	-1.1373
SCNN1A	0.000561847	3.12071		CEPT1	0.00074566	-1.2733
PSG3	0.000561953	1.129		ZC3H13	0.000747687	-1.77307
GALNT3	0.000567047	2.22764		CUX2	0.00075105	-2.23315
CRH	0.000569728	1.18533		KLHL20	0.000756672	-1.3402
SEPX1	0.000576908	1.60624		IGFBP2	0.000764965	-3.24911
HTRA1	0.000576979	2.48733		MYOZ3	0.000765857	-1.1503
GPR172A	0.000577616	1.4942		MFAP1	0.000768633	-1.21929
SGK3	0.000579344	1.20262		C17orf48	0.000775715	-1.84399
ARL6IP5	0.000583304	1.61455		BCLAF1	0.000776417	-1.32673
KRT19	0.000585559	3.98837		RAMP2	0.000779571	-1.34067
KLF6	0.000591086	1.76697		CDKN2AIP	0.000784684	-1.45171
LGALS2	0.000595282	1.12967		OLA1	0.00078768	-1.26048
CYP4F12	0.00059556	1.12673		RFXAP	0.000789423	-1.27057
STUB1	0.000600071	1.23429		MDM1	0.000792558	-1.53929
VDR	0.000600152	1.85772		ZBED4	0.000793506	-1.38521
MTUS1	0.000607974	1.61308		CAPZA1P	0.000802691	-1.09109
EPS8	0.000609674	2.31311		CEP76	0.00080666	-1.45939
NRG1	0.00061015	1.25449		RPS17	0.00080715	-1.10681
SECTM1	0.000613991	1.38281		RNMT	0.000807805	-1.27033
PRR5	0.00061922	1.95562		SMA5	0.000815544	-1.79261
CHMP2A	0.000623098	1.31162		DPF3	0.000821105	-1.16823
PIGV	0.000626282	1.32847		YBX1	0.000825279	-1.21149
SSH3	0.000627673	1.86036		ARID1A	0.000827775	-1.41986
CALML5	0.000627882	1.13076		ZNF200	0.000828281	-1.34026
BCAS1	0.000629459	1.16895		ATRX	0.000834198	-1.36423
DBNDD1	0.00063721	1.17595		PCDH8	0.000841629	-2.10478
GBAP1	0.000638366	1.48761		UTP11L	0.000848493	-1.42557
IGFBP3	0.000643033	3.85992		YRDC	0.000852784	-1.45829
ATP6V1A	0.000643529	1.30848		MAP2K5	0.000853569	-1.50331
FUT3	0.000655923	1.26596		BCOR	0.000855884	-1.51371
TOLLIP	0.00065636	1.21693		SEPHS1	0.000855987	-1.46271
CCL5	0.000659016	1.30718		RIMS3	0.000858392	-2.30384
MMP15	0.000664309	1.33589		SNTG2	0.000861963	-1.11646
GLB1	0.00066456	1.438		DPF2	0.000862207	-1.29686
MYH9	0.000666679	1.64488		FNBP4	0.000865781	-1.36118
ATP5E	0.000672238	1.21191		ZZZ3	0.000866172	-1.33215
ANXA7	0.000678098	1.44929		COCH	0.000872633	-2.57483
TMED3	0.000687741	1.38159		FZD3	0.000873957	-1.8377
MLPH	0.000698729	2.66066		HAUS3	0.000876234	-1.29415
GIPC1	0.00070255	1.3966		RSL1D1	0.000876911	-1.36317
MOSC2	0.00070904	1.28526		ASNSD1	0.000888242	-1.23119
S100A12	0.00070984	1.11265		EEF1E1	0.000891193	-1.49449
IL11	0.000715243	1.19973		TUBGCP3	0.000891872	-1.47499
MYO1C	0.00071662	1.68667		MRPL9	0.000892853	-1.32077
IL13RA1	0.000717027	2.17165		CD83	0.000897764	-1.67742
KCTD5	0.000717236	1.25554		SUV420H1	0.000904808	-1.52375
MAPK9	0.000721655	1.31705		VPS72	0.000911917	-1.29312
CRYBG3	0.000721867	1.60673		AK2	0.000915448	-1.49572
TEX261	0.000723007	1.27578		CERK	0.000916078	-1.42531
C16orf61	0.000727282	1.2691		CLIC4	0.000923345	-1.35911
COPB2	0.000728797	1.25592		SLC16A1	0.000926026	-1.32596
LAMB2	0.000729163	1.788		SEPT6	0.000939888	-2.5307
ATP6AP1	0.000733554	1.30155		HNRNPH1	0.000940533	-1.33098
PSME2	0.000736655	1.45195		DCP2	0.000941308	-1.57335
PRSS23	0.000744837	2.71417		GNL3	0.000945619	-1.3524
ELMO3	0.000747231	1.62827		POLR2D	0.000951693	-1.19984
YIPF2	0.000753514	1.38173		PRMT5	0.00095294	-1.3525
RRBP1	0.000758951	1.57813		ZNF268	0.00095341	-1.39969
ARF5	0.000765976	1.34835		METTL3	0.00095345	-1.52406
FTHL5	0.000769439	1.34436		C1orf54	0.000955085	-2.34446
SLC9A3R1	0.000769444	1.57808		RPS27A	0.000955698	-1.13945
WWP2	0.000769756	1.48771		DDX50	0.000957851	-1.32979
TCN1	0.000775264	1.34046		XPOT	0.000959346	-1.34359
MLYCD	0.000788945	1.19644		ZNF26	0.000960146	-1.41068
ELF3	0.000789462	1.83035		KLHDC3	0.000966946	-1.3244
CRISP3	0.000793518	1.10625		USP16	0.000971806	-1.30928
PGPEP1	0.000795847	1.19132		PPAT	0.00097355	-1.48194
STX3	0.000796727	1.90559		GSTCD	0.000976685	-1.18
ATP9A	0.00079719	2.48619		MED12	0.000977757	-1.31815
HERC6	0.000798804	1.64407		TYMS	0.000978018	-1.57336
SNCG	0.000799434	1.17184		PMF1	0.000979435	-1.36608
VGF	0.000803949	1.18956		SSB	0.000982392	-1.35774
CAMK2N1	0.000808816	2.91554		WRN	0.000982923	-1.49342
CHMP1A	0.000810946	1.4217		RPL36	0.000986889	-1.23326
TENC1	0.000813277	1.18331		MN1	0.000998235	-1.78413
IL18	0.000814672	1.63622		SUMO1	0.00100196	-1.27685
ARMC9	0.000815504	1.25175		MRPS27	0.00102792	-1.27477
FAM102A	0.000817472	1.53632		EZH2	0.00103261	-1.78078
SYBU	0.000819184	1.71984		PCNA	0.0010351	-1.42136
TYRP1	0.000824975	1.25404		C1orf114	0.00104013	-1.59049
TBC1D8B	0.000828393	1.4032		ZNF345	0.00104345	-1.25507
SPOCK2	0.000831453	1.31143		SMAD4	0.00104924	-1.76126
HDHD3	0.000833009	1.3252		SYNCRIP	0.00105078	-1.46124
EDEM2	0.000833658	1.49117		ADNP2	0.00106155	-1.32192
LAMP2	0.000834527	1.69518		RAD17	0.00107069	-1.24491
SEMA4F	0.000846407	1.28907		PCIF1	0.00107782	-1.36489
SLC35D2	0.000847041	1.53649		TFCP2	0.00108663	-1.37003
IL13RA2	0.000853552	1.76922		ZBTB40	0.00109831	-1.25409
EHF	0.000865041	1.86758		HMGB1L4	0.00110065	-1.34293
ALAD	0.000876838	1.19145		MYO3B	0.00110065	-1.34293
SPR	0.000879831	1.52921		POLE	0.00110372	-1.3304
CBLC	0.000880115	1.2879		RBM4	0.00111834	-1.25149
HMGCS2	0.000882195	1.13433		CCT4	0.00111912	-1.22651
POLR2L	0.000885235	1.39234		RCHY1	0.00111927	-1.76365
RUNDC3B	0.000885809	1.13675		PHF14	0.00112274	-1.28201
C1R	0.000890988	1.73859		AUTS2	0.00112537	-2.43245
TP53TG1	0.00089537	1.4018		TBCE	0.00112628	-1.30906
TGFBI	0.000903883	4.03581		SALL2	0.00112794	-2.24513
KCNK1	0.000916094	2.44024		CLP1	0.0011323	-1.26094
SAMD4A	0.000921873	1.87095		PDSS1	0.00113512	-1.56293
AMBP	0.000922601	1.15749		SFRS17A	0.00114152	-1.4496
C17orf91	0.000926394	1.98408		UBE3A	0.00114428	-1.25839
ATP1B1	0.000930483	3.00556		HINFP	0.00114708	-1.42101
TMC5	0.000934051	1.42972		ORC4L	0.00114897	-1.35451
GPC1	0.000937002	2.07203		PPP1CC	0.0011541	-1.35505
IRF9	0.000940501	1.757		PTGER3	0.00115917	-3.08555
POPDC3	0.000941851	1.94675		PRPF38B	0.00115965	-1.28741
STARD3	0.000947099	1.22003		PFKM	0.00116625	-1.45675
PREB	0.000947501	1.25643		CARD8	0.00116851	-1.85159
VGLL1	0.00094991	1.16355		ZCCHC4	0.00116998	-1.26213
RASSF7	0.000952554	1.37079		SAP30	0.00117129	-1.74339
PLOD3	0.000966266	1.67704		RFC3	0.00117363	-1.50525
SLC24A1	0.000970329	1.23174		PCBP1	0.0011786	-1.2543
C8orf55	0.000971901	1.51934		ATG16L1	0.00117933	-1.14625
TAX1BP3	0.000973117	1.77092		ZNF143	0.00118236	-1.22673
MPO	0.000975653	1.13676		JAKMIP2	0.00118568	-2.96961
PPP1R13L	0.000975964	1.60659		SNRNP40	0.001188	-1.40867
CYP4B1	0.000980567	1.17774		LIAS	0.00119049	-1.42232
C22orf9	0.00098569	1.67916		TGS1	0.00119408	-1.40974
NRP1	0.000990547	1.71383		ZNF493	0.00119478	-1.34664
TRIM16	0.0010068	1.90776		ALG6	0.00119877	-1.64157
SRGN	0.00100816	1.7559		NRD1	0.00120073	-1.36743
TMEM51	0.00100982	1.63277		POLI	0.00120358	-1.56866
ENC1	0.00101458	2.11266		RPL22	0.00120373	-1.15866
EGFL6	0.00101495	1.13822		PKN2	0.00121192	-1.12524
ENDOD1	0.00101864	1.78746		NOP56	0.00121193	-1.41302
IL6ST	0.00102518	1.55754		PAPPA	0.00121305	-2.245
TK2	0.00102796	1.29192		CYTH2	0.00121522	-1.29248
GCLM	0.00102799	1.48634		MEFV	0.00121734	-1.08911
SOCS3	0.00103194	1.06563		RPL18	0.00121842	-1.15542
UGCG	0.00104284	1.87041		RRN3	0.00122149	-1.3798
GBA	0.00105734	1.31687		BCAS2	0.00122445	-1.29862
HPSE	0.00106118	1.40408		NELL2	0.0012298	-4.47469
OSBPL10	0.00106428	2.16508		RBBP6	0.00123257	-1.30191
EHD2	0.00107168	1.12329		ZNF711	0.00123385	-1.57704
ESRP2	0.00107204	1.95231		PCNP	0.00123783	-1.17929
SPRR1A	0.00108312	1.24305		ZFP37	0.00123852	-1.25664
SLC16A3	0.00108333	1.2568		OSGEPL1	0.00124297	-1.51462
PEA15	0.00108801	1.68274		CHAF1A	0.00124716	-1.42644
TTC39A	0.00109213	1.35092		IMP3	0.0012634	-1.2988
PAK4	0.00109519	1.28067		CDK14	0.0012706	-1.60039
MBP	0.00109937	1.18629		SOX2	0.00127075	-1.93204
CANX	0.00110176	1.20955		PPWD1	0.00128249	-1.28422
SLC25A1	0.00112177	1.61989		SFRS15	0.00129579	-1.45338
FLVCR2	0.00112736	1.0919		MEAF6	0.00129964	-1.44312
LAMC1	0.00112999	1.69611		TNKS	0.00130198	-1.58479
AP3D1	0.00113098	1.41106		LDB2	0.00130413	-2.76819
GCNT3	0.00115604	1.64124		RANBP1	0.00130695	-1.14771
RAB22A	0.00115915	1.50708		ZNF253	0.00131505	-1.40491
FKBP2	0.00115957	1.21245		NBAS	0.00132063	-1.44602
CSNK1D	0.00116897	1.37766		CCDC81	0.00132123	-1.1143
ALS2CL	0.00117012	1.26191		FARS2	0.00132139	-1.20066
ANXA2	0.00117673	2.37253		LOC642817	0.00132139	-1.20066
RAC1	0.00118432	1.23029		THAP9	0.00132145	-1.12763
RDH11	0.00119259	1.29563		GEMIN4	0.00132217	-1.27979
SCEL	0.00119345	1.41455		RPS10	0.0013242	-1.09793
GDF15	0.00119593	2.38064		DTL	0.00132788	-1.56386
TRPC1	0.00119694	1.31326		RBM15	0.00133556	-1.31485
TUFT1	0.0011988	2.33681		CPVL	0.0013409	-2.58114
AHNAK	0.00120237	2.68172		MRPL39	0.00134775	-1.37615
ETFB	0.0012064	1.71405		AKAP7	0.0013646	-2.39597
RARRES3	0.00121942	1.76999		TOMM22	0.0013695	-1.35747
CDH1	0.00123479	3.19616		PIBF1	0.00138755	-1.40532
PRKCDBP	0.00124475	1.49955		PWP2	0.00139141	-1.31426
ATP6V0C	0.00124906	1.28754		TXLNG	0.00140737	-1.33022
SIRT7	0.00125024	1.29374		MAP3K4	0.00141335	-1.33931
MPPE1	0.0012514	1.2872		RPS9	0.00141572	-1.21272
RTP4	0.0012563	1.44884		IARS	0.00142236	-1.24404
CLIC5	0.00127233	1.31258		HMG20A	0.00142563	-1.29693
SCHIP1	0.00127332	1.97341		DNM1L	0.00143165	-1.42121
ZFP36	0.0012745	1.70478		CTCF	0.00144097	-1.25242
ARHGAP26	0.00128283	1.58468		OPA1	0.00144423	-1.38394
CCPG1	0.00128905	1.38016		JMJD1C	0.00144826	-1.43076
CD9	0.00130359	3.44579		DHX34	0.00145623	-1.05927
SYNM	0.00130364	1.70327		EFNA3	0.0014599	-1.36409
DNAJC13	0.00130369	1.23938		PHC1	0.00146338	-1.5278
PPARG	0.00130449	1.53135		PDHB	0.00147912	-1.28624
DEXI	0.0013056	1.24401		RPL22P22	0.00147931	-1.16169
SKAP2	0.00130608	2.50883		NUDT11	0.00148703	-2.42866
NUCB1	0.00134695	1.58317		RPS14	0.00149559	-1.05549
SH2D4A	0.00134913	1.34878		LIPT1	0.00149871	-1.41641
B4GALNT1	0.00137195	1.18042		ARHGEF2	0.00150453	-1.50005
PRKCA	0.00137877	1.06826		MSX1	0.0015159	-2.24688
MAGI2	0.00137907	1.22305		DCC	0.00151685	-1.25733
KDELR3	0.00138356	2.03777		ZC3H15	0.00151958	-1.26438
CAPN3	0.00138574	1.32354		ORC1L	0.00152203	-1.41327
DHRS1	0.00139355	1.62924		RMND5A	0.00152504	-1.53518
A2M	0.00139398	1.26822		WBP4	0.00152528	-1.44867
PLA2G16	0.0013964	2.11265		XRCC5	0.001539	-1.49361
CARD10	0.00140097	2.22702		TBX5	0.00155151	-1.16378
ANXA4	0.001415	2.27342		RNASEH2A	0.00155762	-1.40257
SORBS3	0.001419	1.31005		RB1CC1	0.00155871	-1.2815
CD55	0.00141939	1.99404		MCM2	0.00155902	-1.44832
ATP6V1E1	0.00143163	1.29081		CUL3	0.0015592	-1.37965
ADH1C	0.00144653	1.10036		C11orf58	0.00155958	-1.32605
CSTB	0.00144852	1.34502		BYSL	0.00156288	-1.29996
SLC38A7	0.00145431	1.35119		RPL5	0.00156527	-1.15184
AGPAT2	0.00146037	1.39214		EIF1B	0.00157578	-1.361
CD151	0.00146736	1.58238		GZMM	0.00158744	-1.14574
TRIM14	0.00146958	1.81099		RAB3GAP2	0.00160457	-1.27046
HOMER3	0.00147187	1.5535		AGPAT5	0.00160828	-1.41172
PI4K2A	0.00147944	1.41864		POU3F2	0.00160917	-2.27144
LXN	0.00148006	1.56413		TERF1	0.00161023	-1.40378
MFAP5	0.00148033	1.17869		CALN1	0.00161512	-1.29877
EDAR	0.00149243	1.14684		RPS28P6	0.00161512	-1.29877
BLCAP	0.00149353	1.46932		CCNG1	0.00162496	-1.53718
MAN1B1	0.00149355	1.38957		GGA2	0.00163958	-1.50491
SPRR2D	0.0015023	1.21193		LBH	0.00164049	-2.13297
TPK1	0.00150362	1.38093		ZBTB44	0.0016607	-1.47579
C3orf52	0.00150522	1.28888		PUS1	0.00168518	-1.28386
GRB7	0.00150624	1.47616		MRPL20	0.00168776	-1.11128
KIAA1609	0.00151442	1.6419		SRP72	0.00168863	-1.30776
PEPD	0.00151583	1.35218		DNAJC12	0.00169049	-2.70589
APOL6	0.00152069	1.43157		RREB1	0.00169099	-1.32418
ARHGEF3	0.0015221	1.62968		EIF1	0.00170352	-1.27428
INPP5K	0.00153201	1.18668		PAR5	0.00171017	-1.29916
FASTK	0.00153276	1.39448		KPNA5	0.00171492	-1.26454
ACSL3	0.00153287	1.27155		ST13	0.00172148	-1.48224
CTSO	0.00153568	1.48568		SMCR7L	0.00172517	-1.30792
TBC1D9B	0.00154212	1.34659		RNGTT	0.00172573	-1.37508
IKBKG	0.00155681	1.18861		NOSIP	0.00174864	-1.31164
SPTBN1	0.00156022	1.20205		ZNF124	0.0017541	-1.51069
TMEM2	0.00156933	1.7319		MORC3	0.00175858	-1.22181
BCAP29	0.00157641	1.22762		NDN	0.00175991	-2.32783
PYCARD	0.00164054	1.80269		TMPO	0.00176868	-1.50131
TRIP11	0.00164071	1.20766		SNW1	0.00177676	-1.30633
MON1B	0.00164122	1.26474		RRP1B	0.00177814	-1.32603
SEMA3F	0.00164947	1.16195		PPIG	0.00178195	-1.21543
UEVLD	0.00164962	1.25718		ODC1	0.00179257	-1.52942
NDP	0.00165881	1.16269		POP1	0.00179929	-1.60888
ZNF185	0.0016638	1.55796		CREBZF	0.00180239	-1.38537
PHACTR2	0.00167137	2.27978		MFAP4	0.0018112	-2.92882
TSPAN15	0.0016721	1.40599		PLGLB2	0.00182283	-1.58782
SIAH1	0.00167425	1.44672		HIC2	0.00182643	-1.46179
RAB36	0.00168745	1.14832		MCM4	0.00183245	-1.62864
TMBIM6	0.00168977	1.2339		CCDC59	0.00184632	-1.25071
SLC6A6	0.00169454	1.09711		ACYP1	0.001849	-1.34205
PPARD	0.00170393	1.47226		TFAP4	0.00184916	-1.14109
PTGFR	0.00170636	1.16595		GINS1	0.00186473	-1.46699
LDLRAP1	0.00170804	1.33943		NCBP1	0.00186674	-1.13982
TMEM8A	0.00170839	1.32743		PTMA	0.00186867	-1.18863
SLC16A4	0.00171075	1.35116		PSPH	0.00187753	-1.39617
IQGAP1	0.00173008	1.41255		AMBRA1	0.00188144	-1.08081
KCNN4	0.00174523	1.64509		ZEB2	0.00188424	-1.76815
SPINT1	0.00174796	2.07398		GIGYF2	0.00188614	-1.18887
PRKCD	0.00174819	1.40272		PIAS4	0.00190001	-1.33925
PRSS16	0.00174873	1.41687		IFNA13	0.00190549	-1.08833
PADI3	0.00175487	1.25339		RNFT2	0.00190704	-1.46432
KLK8	0.0017562	1.51003		ZNF184	0.00191272	-1.53586
APRT	0.00175689	1.32451		KPNB1	0.00191777	-1.2762
SLC9A2	0.00175815	1.15758		SMC6	0.00192569	-1.29548
TSPAN1	0.00176057	2.00778		LPAR4	0.00193982	-1.42593
CDC14B	0.00177332	1.85545		C1orf123	0.00194516	-1.30984
PTPRO	0.00177519	1.14606		SCAI	0.00194577	-1.42383
FAAH	0.00177578	1.16141		YTHDF2	0.00194818	-1.28261
GBP1	0.00178726	1.50099		EEF1G	0.00195821	-1.16056
CYB5R1	0.00179395	1.42518		UTP14C	0.00196875	-1.4062
TMCC1	0.00179711	1.23504		COL21A1	0.00196939	-2.76863
PPP2R3A	0.00180073	1.30892		NLGN4X	0.00199773	-3.04048
FER1L4	0.00182766	1.32889		PAK2	0.00200785	-1.31641
SRPX	0.00182854	2.2553		BPTF	0.00202453	-1.42044
TTC12	0.00183707	1.23964		CYFIP2	0.0020334	-2.41063
TOB1	0.00183958	1.87541		TSC1	0.00205077	-1.30076
MPP3	0.00184692	1.12031		CSDE1	0.00206852	-1.1859
TMSB10	0.001853	1.4091		TAB2	0.00207452	-1.20555
PLCD1	0.00186676	1.19671		GABPA	0.00207475	-1.3969
GAS6	0.00186697	1.59146		METAP1	0.00207804	-1.23017
TMEM189-UBE2V1	0.00186904	1.4653		C12orf48	0.00208266	-1.29591
ANO10	0.00187292	1.51856		PTBP1	0.00209378	-1.43892
RNPEP	0.00188026	1.51967		UBE2K	0.00209883	-1.28505
NTRK2	0.00188113	1.1951		PPP5C	0.00209985	-1.18397
SGCD	0.00188674	1.0894		SETD4	0.00210726	-1.24374
SRI	0.00189795	1.41677		TCF3	0.00211727	-1.42066
ORMDL2	0.00189989	1.38749		TAF1A	0.00211795	-1.34788
ECHDC2	0.00190019	2.05328		GAR1	0.00211847	-1.27626
SEMA3B	0.0019055	1.52259		GPLD1	0.00211893	-1.32924
ABCB1	0.00191126	1.45099		GTF2H2	0.00212301	-1.3422
C1orf38	0.00192776	1.20424		DGKD	0.00213297	-1.42287
RBMY1A1	0.00192855	1.09692		C5orf13	0.00213633	-1.8931
DYSF	0.001944	1.25082		WDHD1	0.0021365	-1.30402
C1orf116	0.00194401	1.22959		PRDM10	0.00214355	-1.31838
APC2	0.00194621	1.08152		TMEFF1	0.00216076	-2.02496
FYCO1	0.00194792	1.25301		UBE2I	0.00216282	-1.21234
ATP2C1	0.00195729	1.27002		C12orf35	0.00216714	-1.57948
CASP4	0.00195977	1.68564		LCMT2	0.00216755	-1.37237
ABCF3	0.0019681	1.22432		NDST4	0.00216782	-1.94602
LOC100288137	0.00196907	1.12516		ZNF280B	0.00218432	-1.14121
GORASP1	0.00197292	1.22466		SNRNP27	0.00219753	-1.16104
VPS24	0.00198191	1.51684		BLM	0.00220826	-1.60033
ADM	0.00198329	2.17352		PHF3	0.00220996	-1.40159
ITPR3	0.00198576	2.14519		FANCF	0.00221483	-1.43802
FAM18B	0.00198579	1.38419		MYST2	0.00221557	-1.2405
KRT13	0.00200008	1.40358		MKKS	0.00221855	-1.39525
FOSL1	0.00200612	2.10663		LUC7L3	0.00222488	-1.26269
SPATA20	0.00200653	1.91328		PSAT1	0.00222891	-2.32457
CLCF1	0.00201765	1.24494		ZCCHC10	0.00223498	-1.40108
MRPL33	0.00202239	1.17996		C15orf63	0.00225135	-1.22738
NBR1	0.00202664	1.30156		KIT	0.00225858	-2.69472
UGDH	0.00202818	1.43088		CDK13	0.00226938	-1.24114
DCBLD2	0.00203535	1.76624		WDR77	0.00227533	-1.30603
ORM1	0.00203554	1.14166		DAXX	0.00228297	-1.20583
DAG1	0.00204314	1.75197		PNN	0.00228401	-1.49407
LTBR	0.0020462	1.82663		DNMT1	0.00229587	-1.35317
GEM	0.00204656	1.53318		SETDB1	0.0023166	-1.33498
STEAP4	0.00204767	1.11388		ELP3	0.00234697	-1.27674
ABP1	0.0020532	1.34548		ATP5SL	0.00236147	-1.23766
MICAL2	0.00205952	2.80906		CBX8	0.0023629	-1.12333
GYG1	0.00206498	1.65522		SFRS2IP	0.00238317	-1.37773
TMEM14A	0.00206634	1.53195		ADARB1	0.00238643	-1.76646
SLC31A2	0.00207245	1.4859		PCCA	0.00238962	-1.53844
HLA-DQA1	0.00208377	1.14989		KDM5B	0.00240114	-1.59042
EXPH5	0.00208642	1.52094		ERC2	0.00240652	-1.63485
WISP1	0.00208647	1.08529		HERC2P2	0.00242832	-1.39201
NF2	0.00208826	1.24695		ZBTB11	0.00243533	-1.34427
WIPF2	0.00209097	1.24407		NHEJ1	0.00243568	-1.28349
DHRS4	0.00211608	1.32655		ARHGEF6	0.00244223	-2.71679
TFAP2C	0.00211683	2.07761		COPS7B	0.00244504	-1.25658
ACSL5	0.00213271	1.46438		CTR9	0.00244848	-1.35659
IRAK1	0.00213658	1.28678		DKC1	0.002457	-1.45362
S100A11	0.00213732	2.84876		OLFML3	0.00246529	-2.90015
ITGB5	0.00216304	1.25974		H3F3A	0.00246689	-1.21775
GLB1L	0.00217128	1.13212		GRP	0.00246811	-4.07404
UPK3B	0.00218875	1.26425		ZNF510	0.00246864	-1.23211
EPHA2	0.00218886	1.90989		WAPAL	0.00247573	-1.21396
LRRC8E	0.00219615	1.19547		SFRS12	0.00248078	-1.27638
TEX2	0.00219728	1.26875		GRSF1	0.0024808	-1.40735
SRCAP	0.00220438	1.19987		ZNF239	0.00249137	-1.76598
PYGL	0.00220602	1.89028		DLEU2	0.00249472	-1.10006
ADAM15	0.00222427	1.16289		TRIT1	0.00250614	-1.54526
COBLL1	0.00223363	1.54029		BRWD1	0.00251925	-1.30138
VAT1	0.00224057	1.5728		RPL29P5	0.00252262	-1.26686
BHLHE40	0.00224173	1.93924		SLC44A5	0.00252262	-1.26686
ITGA2	0.00224929	1.57248		PARP1	0.00253347	-1.37968
TGFB1I1	0.00225166	2.36921		LBR	0.00253771	-1.34215
ZDHHC14	0.00225912	1.46852		LANCL1	0.00254148	-1.3181
C7orf42	0.00226421	1.29244		PIGCP1	0.00254404	-1.51635
AKR1C3	0.00226695	2.7403		ZNF177	0.00254874	-1.60051
OSBPL2	0.00227347	1.39272		C17orf71	0.00255942	-1.21823
C16orf57	0.00228226	1.23254		DDX51	0.00256574	-1.15321
ITGA6	0.00229278	1.94669		CALCB	0.00256654	-2.6473
GPR87	0.0022971	1.75202		ZNF85	0.00257308	-1.60753
SOD2	0.00229763	1.36993		ZNF259	0.00261493	-1.27727
PADI1	0.00229805	1.12881		USP15	0.00261499	-1.27428
UBE3C	0.00231715	1.31177		SLCO5A1	0.00262717	-1.47794
AKAP6	0.00234136	1.08132		ZFR	0.00263395	-1.20167
PHYH	0.00234505	1.57387		TMSB15A	0.00264756	-3.07134
ARHGEF5	0.00237261	1.48532		PIAS2	0.00266147	-1.25799
PSMD2	0.00237639	1.29138		SLC25A15	0.00267264	-1.40992
TMBIM1	0.00238413	1.6244		RAVER2	0.00267518	-1.08353
ARHGAP5	0.00238966	1.32502		TUB	0.00268347	-1.0577
KRT15	0.0023913	1.84013		KIAA1012	0.00268538	-1.27572
ATP11A	0.00241211	1.12105		THYN1	0.0026854	-1.38571
C9orf3	0.00241458	2.15466		WDR48	0.00269127	-1.35944
KPNA1	0.00243291	1.3353		CDH11	0.00270455	-3.56137
CHRNA3	0.00243793	1.16231		ZNF428	0.00270632	-1.20661
NIPAL3	0.00247477	1.30963		POGK	0.00271155	-1.3363
B4GALT1	0.00247963	1.56573		CHD1L	0.00272416	-1.2978
OBFC1	0.00249718	1.35137		POU4F1	0.00272501	-2.05562
SEC11A	0.00250088	1.2212		METTL13	0.00273142	-1.35677
EPN2	0.0025011	1.16759		CHD9	0.0027338	-1.11015
RHOD	0.00251138	1.87217		LRRC68	0.00273625	-1.08531
TMEM144	0.00251473	1.09202		CRABP1	0.00274495	-2.25871
C6orf145	0.00251531	1.83846		CSRNP3	0.00277623	-1.45455
THBS1	0.0025228	2.29392		CDC123	0.00278025	-1.26803
KCTD14	0.00252525	1.28587		COPS4	0.002788	-1.25244
ARSJ	0.00253091	1.34897		TTC4	0.00279054	-1.23824
FAH	0.00253346	1.51926		AFF2	0.00280277	-1.11315
TSKU	0.0025432	1.43822		BRD3	0.00280644	-1.37095
FOXC1	0.00255692	1.58261		C11orf57	0.00281578	-1.26983
HSF4	0.00259923	1.12512		HMGB2	0.00284522	-1.53241
LDOC1	0.00260744	1.93415		HOXD10	0.00285026	-1.57025
RAPGEF3	0.00261794	1.18526		SYF2	0.00285807	-1.2206
RAB5C	0.00263106	1.29111		WWOX	0.00288432	-1.73604
CYB5R2	0.00263363	1.46774		METTL5	0.00288531	-1.20412
RTN2	0.00265128	1.23497		SUV39H2	0.00288742	-1.13835
SUOX	0.00265541	1.39037		LOC389906	0.00290635	-1.23926
PLK2	0.00265654	2.75484		ZNF207	0.0029163	-1.17743
NADSYN1	0.00266444	1.49279		PQBP1	0.00292508	-1.36837
BDKRB1	0.0026672	1.2281		CDC16	0.00292816	-1.17968
AKTIP	0.00266849	1.38186		BAZ1A	0.0029379	-1.33794
ERCC2	0.00268222	1.16747		ZMYM2	0.00294598	-1.35666
HTATIP2	0.00268646	1.65182		ZNF507	0.00294625	-1.10478
GPRC5C	0.00269516	1.4774		YLPM1	0.00294921	-1.32205
LAMC3	0.00270701	1.10632		PBRM1	0.00295199	-1.46073
TNNC1	0.00271435	1.39144		COPS2	0.00297982	-1.2239
VASP	0.00272625	1.40473		EIF3E	0.0029808	-1.27924
ZBTB20	0.00272743	1.53477		AIP	0.00298676	-1.3325
GALE	0.00272825	1.38717		BCL7A	0.00299058	-1.48905
MAP3K14	0.00273395	1.2996		MRPS18C	0.00299919	-1.19908
SLC9A1	0.00275675	1.33432		NAIP	0.00299949	-1.50945
LPP	0.00276293	1.62142		PLAGL2	0.00300939	-1.38341
GBP2	0.00276882	1.58305		EIF2S3	0.00302022	-1.62679
SDF2L1	0.00277293	1.48744		ZNF195	0.00302098	-1.53991
AP1G1	0.00277621	1.27407		MPI	0.00303282	-1.20008
NCK2	0.00277645	1.65064		RRP15	0.00303676	-1.32564
LLGL2	0.00278051	1.41514		GLUL	0.00304063	-1.87286
ZDHHC7	0.00279591	1.46567		CTH	0.00304098	-1.59549
OS9	0.0027993	1.25886		LOC391048	0.00304098	-1.59549
SLC12A8	0.00280032	1.48354		UBE2N	0.00305255	-1.34935
ARHGAP10	0.00280463	1.15377		MTR	0.00305531	-1.32872
TAPBP	0.0028164	1.86382		GDAP1	0.00305908	-1.37224
PCYT1A	0.00284008	1.09426		DDHD2	0.00306698	-1.37606
CES2	0.00284162	1.42172		DPH5	0.00307088	-1.31377
NAGK	0.00284399	1.30126		PHF21A	0.00307202	-1.33556
RBKS	0.00286117	1.40005		FABP5	0.00309396	-1.6347
C9orf7	0.00288133	1.16763		MRTO4	0.00309831	-1.29459
LMF2	0.00288264	1.19611		ARMC4	0.00311478	-1.11733
LEPROT	0.00288517	1.55958		LOC100128935	0.00312951	-1.0862
AAK1	0.00289354	1.34892		RRAGD	0.00313034	-1.66217
CCRL1	0.00289483	1.09467		ABHD6	0.00313961	-2.3831
DHRS7	0.00290175	1.56954		CAMSAP1	0.00314545	-1.37323
TMEM208	0.00291102	1.33559		EIF4E	0.00314886	-1.32912
ADAP1	0.00291337	1.24569		ZNF134	0.00314907	-1.28663
CALML4	0.00292461	1.18778		LOC442215	0.00314932	-1.12629
TFPI	0.00296927	1.40346		RNU7-65P	0.00314932	-1.12629
EPAG	0.00297978	1.09009		C12orf43	0.00315348	-1.24504
CLIP1	0.00300191	1.37051		HNRNPA2B1	0.00316541	-1.25841
OSTF1	0.00300284	1.59115		NUDT3	0.00316938	-1.21608
CRELD2	0.00302125	1.38381		ZNF273	0.00317244	-1.58627
SERPINA1	0.00302614	1.74518		RCL1	0.00317537	-1.42274
C14orf1	0.00303086	1.34368		SECISBP2	0.00318489	-1.31787
DGKG	0.00303447	1.10685		ZNF426	0.00320021	-1.28867
BDNF	0.00304003	1.75545		ZNHIT6	0.00322152	-1.30962
HHAT	0.00304205	1.20242		C12orf29	0.00322794	-1.28943
DUSP14	0.00306156	1.37776		KBTBD11	0.00325323	-1.84594
RHOF	0.00306254	1.68592		TRO	0.0032604	-1.82865
DRAM1	0.00309966	1.7877		COL4A5	0.00326386	-1.09373
ACSL1	0.00311125	1.55996		COL4A6	0.00326386	-1.09373
CHRD	0.00312228	1.07513		NPY1R	0.00326775	-2.58084
WISP3	0.00313376	1.1025		UBE2G2	0.0032857	-1.4234
TIAF1	0.00314029	1.54194		STMN1	0.00329807	-1.48281
C20orf24	0.00314237	1.26468		TTC37	0.00330471	-1.41951
KLF9	0.0031444	1.33222		SETMAR	0.00331865	-1.32675
EVPL	0.00314504	1.28218		SAP18	0.00332187	-1.53151
CREB3	0.00314863	1.3492		UBE2E1	0.00334031	-1.25531
LY6G6C	0.00315387	1.09549		BTAF1	0.00334202	-1.25206
HEBP2	0.00315812	1.53819		ZNF529	0.00336766	-1.65551
UBL3	0.00317119	1.31645		ARMC8	0.00337144	-1.28716
MAP4	0.00318138	1.29833		PSMD4	0.0033786	-1.25346
NFS1	0.0032106	1.26134		RPL29	0.00338144	-1.20307
TM9SF1	0.00324242	1.35384		KIAA0922	0.0033862	-1.74261
TRIM29	0.00325095	2.23914		CPSF7	0.00338699	-1.17464
CAPN5	0.00325113	1.083		MRFAP1L1	0.00339312	-1.25175
MAFF	0.00325256	1.64005		HLTF	0.00340088	-1.5106
SP100	0.00327254	1.88457		CKS1B	0.0034091	-1.30132
AAGAB	0.00328068	1.19882		CCT3	0.00341034	-1.24582
SMURF2	0.00330635	1.35819		HNRNPK	0.00341718	-1.13559
F12	0.00332303	1.6483		C9orf91	0.00342077	-1.38198
APH1B	0.00332958	1.23334		POLE2	0.00342215	-1.50327
PHOX2A	0.00333621	1.13626		SFRS2	0.00342577	-1.22466
PCDH1	0.00333706	1.22316		HIST1H4B	0.00343159	-1.10794
TST	0.00333857	1.62334		CDK17	0.00343734	-1.32746
CTTN	0.00333925	1.80922		UBR5	0.00345133	-1.37587
CROT	0.00335108	1.32543		PAICS	0.00345975	-1.65416
ARHGEF16	0.00335553	1.19119		IFNA17	0.00346646	-1.06008
DUSP5	0.00336341	1.93733		GART	0.00348122	-1.31217
NLRX1	0.00340575	1.354		DEM1	0.00348426	-1.18088
PPPDE2	0.00341214	1.35236		SYT1	0.00348456	-2.20333
TOM1	0.00343453	1.12915		TARBP1	0.00348672	-1.4258
CST3	0.00344887	1.87736		SEC24B	0.00348791	-1.2978
IL15	0.0034607	1.61673		POLG2	0.00348988	-1.30314
CAPN1	0.00346438	1.53967		ZNF192	0.00350861	-1.11147
PRSS22	0.00346457	1.33259		PAN2	0.00353044	-1.41406
FAM163A	0.00351158	1.11265		TUBGCP4	0.00356417	-1.25025
CDS1	0.00353172	1.48272		GRIN2C	0.00356557	-1.09287
KRT8	0.00353655	2.43224		OGT	0.00356783	-1.35668
BECN1	0.00355443	1.20368		LOC388796	0.00356906	-1.53144
MAOB	0.00355533	1.21178		NXT1	0.00356977	-1.30699
SLC7A11	0.00357475	1.17218		POLR3D	0.00358734	-1.34811
TGFBR2	0.0035765	1.09384		TRMT1	0.00358865	-1.40654
ARHGAP1	0.00358772	1.39585		SIP1	0.00359532	-1.38297
PRELP	0.00358877	1.10973		CNTLN	0.00360596	-1.2287
SIPA1L3	0.00360015	1.10137		GRIK5	0.00360844	-1.16762
TWSG1	0.00360778	1.17716		GYS2	0.00361119	-1.07673
L1CAM	0.00360936	1.08245		KCNJ4	0.0036376	-1.91531
DOCK9	0.00366704	1.88222		DLG2	0.00364116	-2.03695
WWTR1	0.00368294	1.54387		KMO	0.00364493	-2.36817
EXOC7	0.00369039	1.18027		OLFM1	0.00364521	-3.12483
CDKN1A	0.00369448	1.96878		WDR67	0.0036541	-1.50907
C14orf147	0.00369927	1.47292		RPP30	0.00365655	-1.25978
APOL2	0.00374732	1.35967		CPB2	0.00365674	-1.60934
SHMT1	0.00375006	1.147		SF3A1	0.00365779	-1.19336
SMAD3	0.00378291	1.50397		UBQLN3	0.00366625	-1.05746
HLA-DQB1	0.00378353	1.15023		NME7	0.00368236	-1.43637
ISG20	0.00378474	1.69568		CITED2	0.00368319	-2.31756
CAMK2G	0.00379338	1.33772		TAS2R3	0.00368931	-1.07391
ST6GALNAC2	0.00380714	1.70615		SCNM1	0.00370341	-1.29977
CDIPT	0.00380948	1.17579		RNF113A	0.00371407	-1.26881
TRIM26	0.00381137	1.30061		SLC29A1	0.00371589	-1.4754
B3GNT3	0.00381245	1.22332		SON	0.0037284	-1.21212
ASAH1	0.00383239	1.43621		EFTUD1	0.00372898	-1.21576
SEC24D	0.00383414	1.3176		GCOM1	0.00374957	-1.13065
TRAM2	0.0038358	1.79846		GLRA1	0.00374989	-1.09358
CTNNA1	0.00384707	1.11945		ZBTB33	0.00375664	-1.08188
IGHA1	0.00385292	1.10972		RANBP6	0.00376165	-1.3488
PLEKHF1	0.00386645	1.45848		MCM5	0.00376419	-1.43485
ADAM12	0.00386823	1.2907		FAM49A	0.00376943	-2.10415
F2RL1	0.00387356	1.26679		GLYR1	0.00377544	-1.24041
CAPG	0.00388463	2.06448		HBS1L	0.00379065	-1.51389
RNF13	0.0038963	1.29419		ATP5O	0.00380168	-1.2366
DNAJB12	0.00390625	1.34494		ZNF3	0.00380364	-1.0818
FKBP9	0.0039221	1.90224		THRAP3	0.00380412	-1.22216
NDST1	0.00393329	1.05992		CREBBP	0.00382494	-1.35835
SPAG4	0.00393884	1.41556		CCK	0.00382609	-3.08073
MAP7	0.00395179	1.28087		TXNL1	0.00385081	-1.30714
CBX7	0.00396286	1.35085		ZNF154	0.0038586	-1.12672
MR1	0.00398038	1.21461		HOXD13	0.00385875	-1.60102
ATP6AP2	0.00399314	1.22274		WDR33	0.0038603	-1.27352
TPM1	0.00399389	2.5863		KDM6A	0.00386472	-1.31513
MYO6	0.00399582	1.8652		NUP205	0.00387285	-1.19414
NMT2	0.00399739	1.36764		XPO7	0.0038766	-1.36606
FAM173A	0.00400157	1.35385		OR6A2	0.00387721	-1.08828
PYGB	0.00400618	1.6107		DCLRE1A	0.00390401	-1.61151
SCUBE2	0.00401562	1.12121		UBXN2B	0.0039046	-1.32903
CBY1	0.00402339	1.33861		HIST1H2AB	0.0039287	-1.05585
AGRN	0.00404687	1.52141		PTMAP4	0.00392871	-1.25568
SBNO2	0.00405691	1.16328		HMGN1	0.00396476	-1.20764
ISOC2	0.00407009	1.24338		HELLS	0.00396654	-1.52728
PPP2R5B	0.00407866	1.16871		POU2F1	0.00397805	-1.36979
RAI14	0.00408665	2.04995		SENP6	0.00397999	-1.30779
MKRN1	0.00410936	1.21773		NFATC3	0.00398429	-1.37607
SRPRB	0.00411699	1.23865		TP53BP2	0.00398668	-1.41299
LGALS1	0.00412055	2.81127		LRRC8D	0.00398673	-1.35623
DNAJC3	0.00414215	1.25953		DKK2	0.00398915	-2.73793
AKR7A2	0.0041474	1.3046		TRHDE	0.00401374	-1.86401
TFAP2A	0.00416418	1.40133		DYRK3	0.00401483	-1.41046
CRYL1	0.00416538	1.36873		FASTKD1	0.00402691	-1.2349
CNGA1	0.00417159	1.10484		NUFIP1P	0.00403525	-1.27185
NID1	0.00420216	1.15258		C1orf135	0.00403573	-1.33488
SEMA4G	0.00422516	1.17583		NAA16	0.00403731	-1.39323
SPINT2	0.00425106	2.49917		MGAT4C	0.00403772	-1.22029
LEPREL1	0.00429404	1.76906		ZNF10	0.0040584	-1.25836
ACY1	0.00431086	1.66484		RFX5	0.0040609	-1.29045
HLA-E	0.00431338	1.94075		LOC100132618	0.00407241	-1.46293
DHRS12	0.00431966	1.13291		GMEB1	0.00408526	-1.25335
GOLGB1	0.00436189	1.30908		HSP90AB1	0.00409207	-1.54857
CYBRD1	0.00437389	1.39155		H2AFZ	0.00412088	-1.28317
ATG2A	0.00437448	1.35517		PIGC	0.00413136	-1.27468
MID1	0.00439058	1.84842		ME2	0.00413936	-1.72377
STYK1	0.00441738	1.21675		RPL10	0.00414435	-1.34457
HLA-C	0.00446703	1.61048		ZNF673	0.00415225	-1.2129
DOK4	0.0044708	1.36639		CENPF	0.00417156	-1.59273
ANXA13	0.00448316	1.10797		ZNF430	0.00419727	-1.4063
C16orf58	0.00448873	1.26391		RPP40	0.00419992	-1.38357
PPFIBP2	0.00450281	1.47769		WDR4	0.00420659	-1.11829
TBX2	0.0045421	1.3004		SFRS14	0.00421066	-1.23235
GRINA	0.00456823	1.48476		ZNF136	0.00421098	-1.35243
NDFIP1	0.00458983	1.50679		MOAP1	0.0042144	-1.34643
HCP5	0.00460357	1.54784		KLRG1	0.0042159	-1.23903
C6orf15	0.00460426	1.10997		BNIP3L	0.00425026	-1.38645
MAN1A2	0.00461335	1.19496		HNRNPR	0.00425904	-1.24318
RAB40B	0.00463598	1.41552		AGTPBP1	0.00426715	-1.19771
LOC151162	0.00463948	1.40152		C13orf23	0.00426821	-1.34593
AQP3	0.00465214	2.02127		UFSP2	0.00427938	-1.31542
MEOX2	0.00467604	1.09431		PRKX	0.00428959	-1.40922
TGM2	0.00468033	1.16685		ZNF292	0.00429221	-1.37302
RTN4	0.00469354	1.21467		SNAP23	0.00429281	-1.27272
PSMB3	0.00469842	1.19316		ADH5	0.00429582	-1.45924
SCARB1	0.00470648	1.29287		SIAH1	0.0043145	-1.26221
DOCK5	0.00472843	1.18427		NINL	0.00431804	-1.59278
GOLGA3	0.00478942	1.26162		ZNF675	0.00431989	-1.2828
CDH13	0.00482957	1.21311		LMO3	0.00432169	-2.47699
TACC1	0.00483943	1.33766		IKZF5	0.00434767	-1.2573
ARPC4	0.00484239	1.25886		DMTF1	0.00434922	-1.34943
SPATS2L	0.00485482	2.31973		ZNF131	0.00435329	-1.27902
BTC	0.00487821	1.0743		FARSA	0.00435657	-1.28658
ACTN1	0.00489969	2.11653		ZNF643	0.00438619	-1.31867
HDAC11	0.00490287	1.07715		CRLF3	0.00438744	-1.36529
EDN1	0.00490972	1.49249		RCOR3	0.00438819	-1.32093
RGS3	0.00491403	1.56107		RRP7B	0.00439588	-1.10762
LRRC20	0.00492211	1.20849		RBPJ	0.00439602	-1.23496
DNASE1L2	0.0049296	1.08836		MED23	0.00439835	-1.38197
ATG3	0.00500262	1.07648		PPIE	0.00440763	-1.5344
PLXNB2	0.00500557	1.68515		MTERFD2	0.00440972	-1.16758
SGMS1	0.00503301	1.29139		SR140	0.00441865	-1.28103
AGT	0.00504784	1.39969		TTC27	0.00442644	-1.21419
SEPT8	0.0050729	1.14639		H2AFY2	0.00443981	-1.80354
NUDT18	0.00507689	1.15935		NRN1	0.00444344	-2.49396
FUCA1	0.00509687	1.55046		RBM5	0.00444487	-1.30826
GOT2	0.00511075	1.19327		POU3F1	0.00445064	-1.41143
GBF1	0.00511761	1.23354		ARIH2	0.00445483	-1.31026
SRC	0.00512339	1.38181		TOP2B	0.00445868	-1.43743
BATF	0.0051309	1.24536		GPR64	0.00446972	-2.53838
OSBPL3	0.00514814	1.57024		ZBTB24	0.00449158	-1.33205
GMPPA	0.00517931	1.26457		WDR76	0.00449807	-1.28447
HMG20B	0.00520389	1.32398		MYT1	0.00450493	-1.09399
CLN5	0.00523277	1.43841		SRRM1	0.00450895	-1.21796
COQ10B	0.00524043	1.26832		PLA2G3	0.0045154	-1.22124
CAPN2	0.005251	2.34599		C10orf28	0.00451704	-1.12541
DCUN1D4	0.00525816	1.33215		ACTN2	0.0045191	-1.7545
TNFRSF1A	0.00526274	1.6273		C22orf33	0.00452147	-1.06214
GNA11	0.00526504	1.36407		ERCC3	0.00452563	-1.17643
TPM4	0.00527742	1.42933		ZNF187	0.00453429	-1.20023
ERO1L	0.00529146	1.42911		TOE1	0.00453665	-1.20327
CALU	0.00529569	1.38522		STIL	0.00455482	-1.36857
PPARGC1A	0.00530243	1.2713		UBXN8	0.00456073	-1.44104
ARF6	0.00531899	1.27796		MLL	0.0045653	-1.36277
INF2	0.00532196	1.28584		SLC25A21	0.00456718	-1.42149
IL22RA1	0.00532205	1.12004		TDRD3	0.00456838	-1.30245
EFHD2	0.00534195	1.49953		C13orf18	0.00456905	-2.35894
PLXDC1	0.00535862	1.07707		RPRD1A	0.00457394	-1.56603
TRPS1	0.00538307	1.31461		SRCAP	0.00457568	-1.08844
STXBP1	0.00540542	1.53747		C19orf2	0.00458615	-1.30605
FGL2	0.00540636	1.07477		RFPL1S	0.0045957	-1.37537
LIF	0.00543857	1.89334		ZMAT4	0.00463774	-1.518
MGRN1	0.00545069	1.28889		MAPT	0.0046482	-2.16052
CLU	0.0054529	2.15206		SSRP1	0.00465601	-1.22646
LMO7	0.00546472	1.09767		DDX21	0.00466638	-1.24304
RAB25	0.00546499	2.08194		STX6	0.00467283	-1.15184
ADORA2B	0.00549441	1.77466		LOC390411	0.00468809	-1.08159
C2orf54	0.00550063	1.14431		OR7E111P	0.00468809	-1.08159
VAMP8	0.00551394	2.36676		C1orf27	0.00470706	-1.26134
FECH	0.00557311	1.21959		PARP2	0.0047098	-1.26972
CYTH3	0.00560866	1.06964		POLR3B	0.00471674	-1.24132
MRPL40	0.00562332	1.264		THUMPD1	0.00473095	-1.1947
IFI30	0.00562338	1.72687		TMEM135	0.00473666	-1.49956
HIF1AN	0.00562402	1.09785		SP3	0.00473933	-1.21251
HLA-F	0.00564839	1.62914		ZNF236	0.00474361	-1.18564
C2orf18	0.005676	1.13666		RPL27A	0.00474977	-1.11295
GOLIM4	0.00568329	1.54648		NGLY1	0.00474987	-1.40108
CLIC1	0.00570625	1.26881		RERE	0.00475611	-1.16554
ANXA5	0.0057081	1.53226		HIST1H1E	0.00476197	-1.51955
COMT	0.00571202	1.30664		UCK2	0.00477875	-1.35863
MAGEA4	0.00572408	1.50567		ATP5A1	0.00478795	-1.21238
SLC33A1	0.00577538	1.29378		CROCCL1	0.00479041	-1.37663
MAP2	0.00578874	1.2293		DCP1A	0.00480405	-1.24441
POLD4	0.00582383	1.41183		INTS12	0.00480839	-1.31869
AMOTL2	0.00582521	2.22716		OTUB1	0.00485233	-1.22811
SPSB1	0.005846	1.28047		EPHA4	0.00485666	-1.97831
THBS3	0.00585867	1.23995		HBE1	0.00485697	-1.06489
TK1	0.00586112	1.34709		PUS3	0.00486687	-1.32166
PON2	0.00589174	1.82114		ALG9	0.0048815	-1.32386
BAIAP2L2	0.00589544	1.0678		GDF9	0.00489784	-1.07671
ATXN1	0.00589827	1.60861		FLRT2	0.00490449	-1.85937
KCTD12	0.0059118	1.62787		WNT5A	0.0049054	-2.07618
EMP2	0.00591697	1.93318		ELOVL2	0.00494437	-1.6346
CPN1	0.0059523	1.11633		ZFC3H1	0.00495143	-1.25973
RNH1	0.00595519	1.25447		C14orf143	0.00495199	-1.07548
SLC9A5	0.00595673	1.07316		DYNC1LI1	0.0049541	-1.34209
HYAL2	0.00595936	1.21774		EIF1AX	0.00496089	-1.47104
RBMS2	0.00596724	1.15208		TSFM	0.00498745	-1.31701
PHF15	0.00598184	1.45086		SNAPC3	0.00499632	-1.47613
ADCY1	0.00598321	1.43043		TIAL1	0.00500133	-1.24319
GRLF1	0.00598966	1.17297		IGL@	0.00502029	-1.0708
DTX4	0.00599212	1.63124		ADRA1D	0.00502327	-1.31482
BCL3	0.00601305	1.66503		RPL11	0.00503817	-1.26945
GJB3	0.00605127	1.58743		MYOM2	0.0050385	-1.86513
LDLR	0.00605297	1.46277		NYNRIN	0.00504436	-1.35643
KLF4	0.0060599	2.14095		PRDX3	0.00504809	-1.11244
DLG5	0.00607286	1.24983		GRK5	0.00505018	-1.46233
IL10RB	0.00607626	1.48463		TRPC4	0.00506036	-1.13666
MIPEP	0.00609436	1.21815		TBC1D15	0.005081	-1.28374
FGF5	0.00611509	1.08354		KRI1	0.00508249	-1.29906
TXNDC15	0.00611576	1.28785		DUSP26	0.00509425	-1.18244
CACNA1D	0.00612267	1.11289		CHD1	0.00509803	-1.22006
BCKDK	0.0061293	1.32141		UFC1	0.00511246	-1.23124
GUCY2C	0.00613184	1.08864		PHC3	0.00511975	-1.11958
CDH15	0.00613396	1.06137		KIDINS220	0.00512911	-1.32695
EFEMP1	0.0061681	2.6977		GPHN	0.0051368	-1.35323
GSTA2	0.00617299	1.13571		SRP9	0.00514294	-1.26816
HS1BP3	0.00620506	1.29964		EXTL2	0.00514466	-1.38261
TMEM140	0.00623062	1.2787		TLK2	0.0051597	-1.17781
ASL	0.00623274	1.44126		HTATSF1	0.00516071	-1.29483
FAHD2A	0.00623325	1.26585		SLITRK3	0.00516789	-1.41751
CYR61	0.00624607	2.54674		MDM4	0.00520614	-1.24437
PDCD6	0.00624893	1.27114		APIP	0.0052066	-1.25421
IFT27	0.00626899	1.32117		FYN	0.00521338	-1.69932
MOCS1	0.00629412	1.18048		NFYB	0.005226	-1.4361
NDUFA2	0.00630961	1.17603		PLGLB1	0.00525889	-1.61006
TMED9	0.00632989	1.29595		STIP1	0.00526833	-1.19416
CHMP2B	0.00634781	1.27795		LARP7	0.00527749	-1.288
DHRS3	0.00635274	1.98139		QRSL1	0.00528089	-1.42209
CDC42EP3	0.00636415	1.86304		HADH	0.0052997	-1.38638
TCN2	0.00637514	1.16565		AAAS	0.00531008	-1.17758
PLXNA2	0.00646638	1.1032		HMBOX1	0.00531784	-1.40573
SPAG1	0.0064806	1.33531		ZNF140	0.00532024	-1.47329
FKBP15	0.00648253	1.13818		NUP50	0.00532761	-1.26183
KAZALD1	0.00649395	1.10979		EIF3I	0.00533178	-1.22656
DYNC1LI2	0.00649472	1.28457		ABCE1	0.00534078	-1.26134
PCBD1	0.00650135	1.50561		KCNA1	0.00536052	-1.09191
TAX1BP1	0.00650344	1.20843		SNX16	0.0053734	-1.28131
NMT1	0.00651433	1.23939		KIF5A	0.00538655	-1.08682
RBM47	0.00655112	2.02705		DCHS1	0.00541206	-1.8946
RER1	0.0065579	1.118		NFX1	0.00544125	-1.18516
FTH1	0.00657515	1.39041		CCDC28B	0.00544976	-1.09489
FRMPD4	0.00658014	1.06568		CHERP	0.00546616	-1.23978
F11R	0.00658281	1.84625		NFYA	0.00547192	-1.3435
WDR1	0.00658383	1.2455		RAD54B	0.0054805	-1.43132
KIAA0913	0.00661924	1.37675		POLR2B	0.00548548	-1.23128
MAN1C1	0.00662717	1.13543		MARCH7	0.00548668	-1.19142
AP1S1	0.00668592	1.30495		INPP5B	0.00552333	-1.26287
SLCO1B3	0.00669549	1.36998		PPP2R2A	0.00554684	-1.29348
AKT1	0.00670203	1.31363		MPP6	0.00554849	-1.29599
OAS2	0.006708	1.08654		CAMK1G	0.00556378	-1.64317
DGCR2	0.00672111	1.24043		RPL31	0.00556629	-1.44628
TGM5	0.00672641	1.09748		CSTF1	0.00556773	-1.22861
PMP22	0.00676663	1.8911		ECHDC1	0.00557121	-1.2989
RPS27L	0.00677367	1.40111		AKIRIN1	0.00557421	-1.43652
DEPDC6	0.00678273	1.55412		HAUS6	0.00558451	-1.35337
RELN	0.00679652	1.21623		PRDM2	0.00558516	-1.35064
ITGB1	0.00680242	1.33362		CP110	0.00558825	-1.39243
SC4MOL	0.00680682	1.33168		HS6ST1	0.00559582	-1.08436
SUCLG2	0.00681196	1.39519		POLR1E	0.00561672	-1.28623
SLK	0.00681935	1.30595		THAP1	0.00561797	-1.2676
PDPK1	0.00682526	1.18125		FLAD1	0.00562258	-1.33127
LGMN	0.00682841	1.51107		CAD	0.00562963	-1.32139
CEACAM1	0.00684633	1.16902		SENP5	0.00563105	-1.10841
ELOVL1	0.00685571	1.4392		DIAPH3	0.00564038	-1.16342
KITLG	0.00691097	1.07881		ERGIC3	0.00564046	-1.07371
RIN1	0.00692652	1.16108		CTPS	0.00564165	-1.48047
TMED7	0.00692777	1.16215		ARGLU1	0.0056433	-1.32138
DHCR7	0.00693402	1.52594		MRPL48	0.00566908	-1.32513
VPS4A	0.0069457	1.27286		ALOX5	0.00567028	-1.057
FGL1	0.00698476	1.14247		NIPBL	0.00569338	-1.33166
HSD17B3	0.00700226	1.0866		MTMR15	0.00570135	-1.24376
YIF1A	0.00703977	1.38615		C8orf79	0.00570398	-1.42212
TGFB2	0.00704058	1.35893		ERF	0.00570503	-1.32973
EPB41L4A	0.00706939	1.07621		ZMYM1	0.00570951	-1.31696
FOXK2	0.00707244	1.29646		CUL5	0.00571383	-1.27925
MCF2L	0.0070809	1.37369		ZKSCAN4	0.00573221	-1.23202
TMOD1	0.00708193	1.32406		ACAT2	0.00574666	-1.3167
PRRG2	0.00710269	1.0892		ZNF180	0.00574777	-1.2381
FBXO31	0.00710775	1.21416		WRB	0.00576789	-1.45655
BIRC7	0.00711875	1.10619		CLUL1	0.00577126	-1.14404
ACOT9	0.00711885	1.39428		CTNNBL1	0.00577134	-1.22651
DACH1	0.00712119	1.2355		PRPF3	0.00579573	-1.40339
ARVCF	0.00713447	1.09675		RBM6	0.005809	-1.2212
PLSCR1	0.00714668	1.63778		DLEU2L	0.00582651	-1.4242
ST3GAL4	0.00715926	1.16564		ZBTB5	0.00583294	-1.31725
BEAN	0.00717165	1.08152		AGFG1	0.00583427	-1.1745
PITX1	0.00722599	1.20186		L1TD1	0.00584045	-1.9273
FGF1	0.00724796	1.08997		PUS7L	0.00584067	-1.20301
SUCLG1	0.00725069	1.13971		TMEM132A	0.00584627	-1.06212
DERL1	0.00725898	1.23555		VPS13B	0.0059001	-1.10291
MAP2K3	0.00727939	1.5383		IKBKAP	0.00591415	-1.24011
ELF4	0.0072821	1.64648		SV2A	0.00591683	-2.06549
ALOX15B	0.00730946	1.08284		KDM3A	0.00591744	-1.51818
PTPLB	0.00730949	1.38879		LILRA5	0.00591854	-1.05684
ANXA3	0.00737104	1.93223		SNRPD2	0.00592022	-1.13922
ARL14	0.00737761	1.29278		PTPRA	0.00592213	-1.22521
GULP1	0.00738021	2.13408		F2RL3	0.00592703	-1.08229
TNIK	0.00738519	1.43837		METTL9	0.00594917	-1.21373
CKMT1B	0.00738855	1.74023		TTC21B	0.00595128	-1.0746
UGT1A	0.00739573	1.89563		NPIP	0.00597389	-1.21874
DNAJB6	0.00741647	1.39099		HIST1H4E	0.00597518	-1.17998
QSOX1	0.00744518	1.52343		OR2H1	0.00598257	-1.05629
PPP1R12B	0.00746969	1.13555		POLR3F	0.00598711	-1.27458
CSNK1A1	0.00747264	1.22758		ZNF606	0.00599498	-1.38162
CHST3	0.00747334	1.25813		CLCN4	0.00599936	-1.10724
CSGALNACT1	0.00750147	1.49676		FADS1	0.00601529	-1.56203
LRRC36	0.00752326	1.06756		FAT4	0.00602012	-1.8829
EPB41L4B	0.00753322	1.8348		RRP12	0.00603637	-1.14878
NPLOC4	0.0075524	1.24826		RPL36A	0.00604425	-1.19624
HSD11B2	0.00755313	1.11024		SMARCE1	0.0060536	-1.32279
ALCAM	0.00759864	1.58745		NUP88	0.00608306	-1.38326
MICALL1	0.00761197	1.51744		CDC25A	0.00608968	-1.40321
HMOX2	0.00762021	1.12607		COIL	0.00609154	-1.22099
SPAG9	0.00763214	1.25477		SCD5	0.0060947	-1.14995
PIGT	0.0076629	1.28771		TAF4B	0.00610208	-1.16469
WSB2	0.0076793	1.48596		MKRN2	0.00610345	-1.25308
MAPKAP1	0.00768772	1.25877		C2orf43	0.00611214	-1.34204
RASAL2	0.0077313	1.09977		HNRNPM	0.00611962	-1.31406
S100A8	0.00774429	1.10863		DNAJC9	0.00612327	-1.26617
VAPB	0.00774779	1.23391		MBD1	0.00613605	-1.23809
P2RY6	0.00775423	1.25747		FEN1	0.00614138	-1.43102
NPEPL1	0.0077647	1.14931		FRZB	0.00615992	-1.51428
MAPK11	0.00776855	1.13957		SETD2	0.00616379	-1.29981
MGST2	0.00779607	1.63696		BRF2	0.00616674	-1.22109
ADAMTS1	0.00780935	1.4952		LTBP4	0.00624135	-1.22466
KRT8P12	0.00782599	1.14043		SNX5	0.00624645	-1.29837
CHMP6	0.00783511	1.17215		MIS12	0.00624793	-1.29396
URGCP	0.00784308	1.2804		PFDN4	0.00625836	-1.23008
SEC31A	0.00785209	1.22176		SNUPN	0.00627008	-1.31619
SLC39A7	0.00785493	1.25734		RPS3A	0.00627091	-1.12693
VSIG10	0.00785755	1.16806		CLGN	0.00628597	-2.05787
MOGS	0.00786862	1.26247		NDC80	0.00629478	-1.46369
KIAA0649	0.00787024	1.49952		THAP4	0.00631431	-1.23386
S100A2	0.00787162	2.82052		CYTL1	0.00633117	-2.13584
JUNB	0.0079105	1.57355		AGL	0.00633369	-1.32991
CSF2	0.00791588	1.07412		DNMT3A	0.00634271	-1.25408
ST3GAL1	0.00793286	1.46163		UBE2V2	0.00635853	-1.27442
VCY	0.00795393	1.14261		ZNF271	0.00636071	-1.29958
PLOD1	0.00803001	1.43802		HCLS1	0.00638716	-2.49056
PAQR4	0.00805784	1.17479		FCHSD2	0.00639539	-1.41298
FAIM2	0.0080836	1.12984		KIF2C	0.00640053	-1.50031
KRT81	0.00812178	1.64186		RRP8	0.00641096	-1.05378
TNIP1	0.00812242	1.54036		CYP2E1	0.00641941	-1.13166
CDC42BPA	0.00814644	1.21388		MRPL42	0.00642799	-1.48841
NGF	0.00814699	1.08947		RPS7	0.00645496	-1.21498
MYO1A	0.00815045	1.07762		RPL6	0.0064612	-1.19779
PMP2	0.00817406	1.08034		SV2B	0.00646422	-1.67565
S100P	0.0081765	2.5964		MTRF1	0.0064778	-1.26035
FBXL18	0.00819468	1.28853		CDH8	0.0064951	-1.24382
ADCK2	0.00823029	1.32832		CLEC4A	0.00650124	-1.15075
ZHX3	0.00828762	1.07789		CLSTN2	0.00651507	-1.80027
CYB5B	0.00830648	1.36629		C1orf112	0.00652246	-1.32273
EML2	0.00838349	1.28173		GALNT14	0.00654046	-1.73201
BCL2L2	0.00840337	1.29014		ADRB3	0.00654325	-1.544
IGF2R	0.00842289	1.29514		SYN1	0.00654442	-1.43654
VIP	0.00843839	1.08127		AHCY	0.00656784	-1.28811
CREB3L1	0.00844037	1.05438		PURG	0.00657097	-1.08768
UGT1A1	0.00845855	1.89749		SNHG3	0.00657177	-1.3142
TBC1D3F	0.00848746	1.36022		ZNF695	0.00659061	-1.13311
HPCAL1	0.0085011	1.57324		THAP11	0.00660121	-1.21641
GPD2	0.00853986	1.05059		CBR4	0.00663897	-1.31595
NAGPA	0.00854108	1.20959		PRPF19	0.00665867	-1.16084
INPP4B	0.00854325	1.60062		GSX1	0.00671356	-1.11049
STX4	0.00856251	1.25899		PIN4	0.00676151	-1.09693
CTSF	0.00857242	1.36997		TRAK1	0.00677222	-1.26206
FBXW4	0.00857295	1.18797		DOPEY1	0.00677687	-1.09941
OR7E12P	0.00859565	1.13154		YEATS4	0.00678527	-1.32914
TGM1	0.00861286	1.1204		RPP14	0.0067882	-1.26097
FGA	0.00861887	1.13522		ZNF480	0.00680048	-1.16101
CFB	0.00861935	1.5568		NPM1	0.00680118	-1.36224
BRE	0.00863454	1.21369		ZNF576	0.00683727	-1.16782
AZGP1	0.0086376	1.46849		ZIC3	0.00686861	-1.64873
GALNT6	0.00866924	1.53583		RPL21	0.00687502	-1.10593
CRLF2	0.00867715	1.06856		NPAT	0.00687662	-1.26522
PARVA	0.0086903	1.41004		OR2F1	0.00688579	-1.05074
SCN5A	0.00870381	1.07476		MBNL3	0.00692434	-1.25465
STAP2	0.00873608	1.50253		KIAA0368	0.00692961	-1.27857
MICA	0.00873873	1.46167		RPL24	0.00693966	-1.16978
ARL1	0.0087945	1.18662		ZNF432	0.00694518	-1.30463
MINK1	0.0088138	1.17004		CACNA1F	0.0069571	-1.09939
C2	0.00881679	1.12657		LARP4	0.00697543	-1.16159
TACO1	0.00882508	1.21922		MYNN	0.00699656	-1.26511
PTP4A1	0.00885827	1.18552		EIF2B1	0.00701167	-1.25837
OSBP2	0.00887328	1.07711		CLEC11A	0.00701493	-2.2303
YWHAZ	0.00893296	1.18148		DUT	0.00702869	-1.31801
ADPGK	0.00893651	1.17133		NFATC4	0.00705477	-1.07756
DSC3	0.00894132	1.40351		CRNKL1	0.00707042	-1.35191
RHBDF2	0.00896147	1.27126		MTMR9	0.00707702	-1.27696
CLIP4	0.00899213	1.26623		C10orf2	0.00707785	-1.2832
ST8SIA1	0.00901422	1.10317		U2AF2	0.0070783	-1.17005
CDH18	0.00901875	1.1047		NR2C1	0.00708555	-1.35094
CSNK1E	0.00905033	1.19074		THNSL1	0.00708752	-1.17233
ABHD4	0.00906556	1.29387		UPF2	0.00713553	-1.23043
NAT15	0.00911327	1.24995		HSPA13	0.00715022	-1.28133
MCCC2	0.00912395	1.26939		FAM65B	0.00715065	-1.86993
UGT1A9	0.00914876	1.87987		RRP7A	0.00715204	-1.09663
MYO1B	0.00916958	1.59949		BAI3	0.00715326	-1.34124
TEX264	0.00918367	1.24763		EIF2B3	0.00716452	-1.29934
SAMD9	0.00919953	1.30757		RPL14	0.00717072	-1.31122
XPNPEP3	0.00920852	1.17617		KBTBD2	0.00718132	-1.29397
F3	0.00926368	1.92971		RAB11FIP2	0.00718888	-1.22406
FABP4	0.00928351	1.18735		RPS23	0.00719776	-1.08751
FLOT1	0.00936179	1.34187		FZD4	0.00722038	-1.83346
SORT1	0.00938087	1.46706		PTPN2	0.00723014	-1.14946
FAM149A	0.00938093	1.1843		SFRS8	0.00723361	-1.11339
SLC15A1	0.00939603	1.09139		MTPAP	0.00723519	-1.24317
CD97	0.00942696	1.49072		ACVR2B	0.00724933	-1.4247
MST1	0.00943755	1.20151		ABI2	0.00725167	-1.29573
PIR	0.00945398	1.7626		SFRS4	0.00726015	-1.22368
TAGLN2	0.00946051	1.70934		MCF2	0.00726473	-1.04148
GRHL2	0.00949674	1.67778		SLC6A9	0.00728038	-1.18451
REM1	0.00955769	1.05529		ZNF117	0.00728401	-1.16454
SURF1	0.00963946	1.25895		IL5RA	0.00729391	-1.08931
PPAP2C	0.00964154	1.62646		RPL7A	0.0073099	-1.11175
PIGQ	0.00964305	1.07768		MRPL44	0.00733561	-1.09076
TNK2	0.00967533	1.29946		GOLGA6B	0.00734444	-1.1233
CALD1	0.00968787	1.70576		NCR3	0.00735183	-1.07554
SNTB1	0.00977185	1.11553		BCL2	0.007371	-1.97662
MX1	0.00981411	1.75922		MAD2L1	0.00738058	-1.4198
RAP2B	0.00981805	1.47907		RNASEH1	0.00738873	-1.18522
TSC22D2	0.00987854	1.22111		FZD1	0.00739882	-1.6508
PEX11A	0.00988078	1.13209		KIAA1310	0.00740159	-1.07974
ALOX12B	0.00989114	1.06068		STK32B	0.00744131	-1.74938
OGFRL1	0.00990298	1.32804		DEK	0.00744819	-1.25957
DUSP4	0.00992168	1.76132		UPF3A	0.00746696	-1.36239
ATP2A2	0.00992271	1.15934		C6orf162	0.00749006	-1.30147
PSORS1C1	0.00992802	1.06408		LOC440354	0.00753387	-1.25046
DECR2	0.00993131	1.2361		LYRM4	0.00754729	-1.24828
RIPK1	0.00994218	1.15393		LEPROTL1	0.00754875	-1.33065
UGT1A6	0.00995414	1.83923		CRYBB2P1	0.00755739	-1.12521
ZMIZ2	0.010062	1.14142		HIST1H2BO	0.00756452	-1.1243
CLDN3	0.0100752	1.4418		RRM1	0.00758594	-1.7959
CTSZ	0.0101164	1.53013		SMA4	0.00759097	-1.39132
MMP14	0.0101233	1.21871		LOC100128640	0.00760315	-1.05868
PRKCZ	0.0101535	1.54203		DARS	0.00761192	-1.35768
ITGAV	0.0101778	1.58751		SLC7A8	0.00762942	-1.50838
ALDH3A2	0.0101928	1.34309		CDK4	0.00764318	-1.24793
CXCL2	0.0102099	1.85884		RPS20	0.00764677	-1.08529
POP4	0.0102188	1.17683		BRIP1	0.00764775	-1.33376
CEP55	0.0102225	1.40073		FSHR	0.00767159	-1.0673
PAM	0.0102273	1.3106		BTF3	0.00767528	-1.17087
SNPH	0.0102574	1.11439		PARG	0.00769386	-1.14288
KIAA1539	0.0102786	1.20244		KIF15	0.00773408	-1.62182
F5	0.0103219	1.12761		PRKD3	0.00773951	-1.23767
KIAA1755	0.0103255	1.66771		MNS1	0.00774411	-1.34603
LHFPL2	0.0103666	1.40071		EDDM3B	0.00775122	-1.08163
NFAT5	0.0103698	1.50101		RPL36AP52	0.00779064	-1.1916
CEND1	0.0103804	1.08674		ELK1	0.00779483	-1.17028
SERPINB1	0.0104055	2.19932		NGDN	0.00779998	-1.28661
NOV	0.0104194	1.60401		EIF3J	0.00780959	-1.28038
F7	0.0104487	1.08086		TRPM4	0.00782012	-1.88508
MLEC	0.0104671	1.24805		AASS	0.0078425	-1.41185
ADCY3	0.0105133	1.22756		IDH3B	0.00787313	-1.17474
MPG	0.010522	1.30469		USP13	0.00789286	-1.31186
TOB2	0.0105503	1.36882		MAZ	0.00789693	-1.2572
YAP1	0.0105615	1.6565		C12orf10	0.00790672	-1.18903
PSG6	0.0105672	1.24227		EGR2	0.00792651	-1.62682
RNF31	0.0105737	1.2384		CHD6	0.00792938	-1.12493
ACTB	0.0105754	1.20408		RPL12P11	0.00792938	-1.12493
AIM1	0.0105894	1.85086		RAB33A	0.00793173	-1.64868
PARP12	0.0106331	1.7423		COPS3	0.00797222	-1.29601
FABP1	0.0106365	1.14066		TOPORS	0.00797392	-1.24442
CLDN9	0.0106436	1.06388		DYM	0.00797566	-1.14489
CPD	0.0106765	1.46804		SH3GL3	0.00797888	-1.8141
MT2A	0.0106869	1.83917		DSCR3	0.00799228	-1.14595
PCSK5	0.0107238	1.45551		GPR89B	0.00802903	-1.33518
TCIRG1	0.0107413	1.68689		ENO2	0.00803039	-1.7275
MAGEA10	0.0107547	1.22901		RFC5	0.0080307	-1.46528
KIAA0494	0.0107707	1.29587		C19orf6	0.00803335	-1.16738
SYNJ2	0.0107993	1.4474		ZNF654	0.00804226	-1.39543
SAMHD1	0.010824	1.18953		GLOD4	0.00808492	-1.22814
TMED10	0.0108521	1.34418		HRSP12	0.00809743	-1.68715
FIGF	0.0109118	1.08913		TSN	0.00811879	-1.25263
ANXA1	0.0109123	2.2594		POLB	0.00814733	-1.21065
VPS13D	0.0109169	1.17359		UTS2	0.00815298	-1.6211
GSPT1	0.0109247	1.16099		SMARCB1	0.00815655	-1.27098
TPCN1	0.010926	1.48582		TCEA1	0.00818505	-1.33544
TMUB2	0.0109436	1.19149		DET1	0.00818644	-1.31738
EIF4G1	0.0109979	1.24584		N4BP2L1	0.00820601	-1.07252
CALCOCO1	0.0110321	1.21383		GNAI3	0.00822718	-1.18788
LUM	0.0110717	1.63916		POT1	0.00826982	-1.45075
EXOC3	0.0111172	1.36326		ACAA2	0.00829032	-1.42928
SNAP29	0.0111176	1.18689		LRRC8B	0.00831574	-1.16494
LRRC59	0.0111187	1.19008		PNRC2	0.00831871	-1.27859
ALDH3B2	0.0111506	1.22448		EPB41	0.00832844	-1.07157
BLVRA	0.0111906	1.52901		CSN1S1	0.00834564	-1.08008
SLC6A20	0.0112167	1.11315		RPL34	0.00835381	-1.10615
RAB14	0.0112265	1.16105		CAMK1D	0.00838652	-1.34317
GNPDA1	0.011252	1.75392		CCT6A	0.00838757	-1.1629
PRLR	0.0112748	1.06417		BMPR1A	0.00839138	-1.27924
STAT3	0.0112923	1.34842		WDYHV1	0.00839915	-1.37623
C19orf10	0.0112939	1.19485		CHORDC1	0.00841142	-1.36573
CAMKK2	0.0113473	1.1762		PYROXD1	0.0084255	-1.37118
DDX60	0.011357	1.584		DKFZP434C153	0.00844103	-1.09323
LTBP2	0.0113919	1.43073		PKIA	0.00846041	-1.80405
HLA-J	0.0114193	1.37924		ALS2CR8	0.00850151	-1.15344
ASTE1	0.0114582	1.20275		ATP8A2	0.00851018	-1.20729
AGBL2	0.0114665	1.05528		ITFG2	0.00851097	-1.17369
TSTA3	0.0114721	1.24137		UQCRB	0.00851642	-1.37166
HS3ST1	0.0114907	1.42628		MLXIP	0.008525	-1.12071
NEDD4L	0.0115109	1.52039		FNTA	0.00856718	-1.47906
HECTD3	0.0115112	1.25403		POLRMT	0.0085978	-1.06562
GPNMB	0.0115312	2.05903		SLC12A5	0.00860026	-1.29008
KCNQ1	0.0115596	1.21995		GPR63	0.00860181	-1.23351
SLIT3	0.0115694	1.11152		ASH2L	0.0086239	-1.30161
ENTPD6	0.0116091	1.41233		TTF1	0.00864022	-1.29284
SDHAP1	0.0116114	1.2172		NMT1	0.00865079	-1.1184
P4HTM	0.0116665	1.45156		CEP68	0.00865691	-1.2639
PLAU	0.0116977	1.93349		BRIX1	0.00866804	-1.2449
NR4A1	0.011726	1.21137		CA1	0.00867556	-1.04912
ELF5	0.0117771	1.07945		LOC100130107	0.0086796	-1.13917
ST5	0.0118083	1.59701		MDH2	0.00868181	-1.31639
EXT2	0.0118252	1.25632		SEPT5	0.00869724	-1.08759
LOC730007	0.0118263	1.09213		MED17	0.00870912	-1.32049
NRXN3	0.0118263	1.09213		ATF1	0.00871279	-1.23255
SLC36A1	0.0118443	1.29422		RPS4XP9	0.0087175	-1.14401
SLC31A1	0.0118567	1.2595		SIGLEC7	0.00872024	-1.09921
CTNND1	0.011938	1.45459		ZNF506	0.00872655	-1.1052
RIN2	0.0119565	1.68073		POLR3K	0.00872727	-1.28936
EHBP1	0.011958	1.19038		ZBED5	0.00874213	-1.23713
LAMA2	0.011961	1.08543		ZC4H2	0.00874932	-1.4265
KIAA0100	0.0119716	1.23435		ALX1	0.0087606	-1.48208
HOXB3	0.0120078	1.08988		TUBGCP5	0.0087611	-1.1442
AXL	0.0121432	1.20387		XPA	0.00876865	-1.276
B9D1	0.0121537	1.21495		CCBL2	0.00882107	-1.29967
PGAM2	0.0121639	1.05881		NDUFAF4	0.00885266	-1.43402
GALNS	0.0121735	1.32788		EDNRA	0.00889169	-1.80334
EPHB2	0.0122034	1.2234		RNF38	0.00889772	-1.30192
STIM1	0.0122561	1.21568		ATP5F1	0.00892511	-1.18382
VRK3	0.0122572	1.23761		ZNF492	0.00894036	-1.15132
ACAN	0.0122952	1.08065		CSPG5	0.00897044	-1.16235
SOX10	0.0123026	1.17142		KIAA0564	0.00898899	-1.38181
GPR107	0.0123059	1.28341		TPD52	0.00898937	-1.97179
PPP2R4	0.0123078	1.34563		GTDC1	0.00902136	-1.18573
VPS37B	0.0123157	1.44688		PLK1	0.00903416	-1.35755
PPFIBP1	0.0123184	1.34286		KIAA0020	0.00905889	-1.32047
BCL2A1	0.0123218	1.22154		RFX3	0.00908166	-1.09479
ENTPD5	0.0123404	1.19251		PCDH11Y	0.00910234	-1.09283
VEGFC	0.012355	1.5965		SPAG6	0.00913178	-1.3454
VAMP3	0.0123575	1.31493		PNMAL1	0.00913336	-1.88891
M6PR	0.012373	1.29361		FNBP1	0.00914391	-1.51203
KRT18P44	0.0123824	1.04549		SETX	0.00914841	-1.29658
RANBP17	0.0124693	1.11321		PROM1	0.00914855	-2.17316
WNT5B	0.0124883	1.32801		PKD1	0.0091563	-1.05139
RBPMS	0.0124908	1.1151		CENPJ	0.0091692	-1.28081
CLOCK	0.012491	1.21574		PRKRA	0.00917332	-1.32158
IL15RA	0.0125796	1.3642		PAIP1	0.00917682	-1.3186
UQCR11	0.0125822	1.15282		SRRT	0.00919016	-1.07591
C17orf101	0.0126073	1.14488		TM2D1	0.0092008	-1.32774
ABCC2	0.012631	1.31073		HIF3A	0.00920099	-1.05844
IL17RA	0.0126764	1.16055		C1orf95	0.00920754	-1.26553
DENND2A	0.012761	1.13371		FGF17	0.009235	-1.07747
LIPA	0.0127899	1.49801		IFNA14	0.00925086	-1.07261
PCYOX1	0.0128082	1.33031		INTS6	0.00926492	-1.24822
NR2F1	0.0128314	1.59574		PCSK2	0.00927238	-2.01529
TRIO	0.0128652	1.43888		MEIS1	0.00931047	-1.98176
PTPRB	0.0128716	1.08462		MRS2	0.00935406	-1.36507
ANKRD57	0.0129895	1.48274		C14orf104	0.00937217	-1.36168
MEGF9	0.0129909	1.13857		NR0B1	0.00937264	-1.97395
G6PC3	0.0129948	1.33102		PIH1D1	0.00937726	-1.19016
RNF19B	0.0129984	1.66471		LYPD1	0.00938001	-1.4666
CA2	0.0130242	1.45199		DMC1	0.00939628	-1.1006
NIT2	0.0130639	1.38291		ZFY	0.00939628	-1.09974
B4GALT5	0.0130643	1.41435		WBP11	0.00947636	-1.22231
ASAP2	0.0130656	1.6924		BRD8	0.00948314	-1.05446
PDIA4	0.0131154	1.28373		WTAP	0.00948544	-1.42047
TMEM30A	0.0131749	1.28977		COX11	0.00948901	-1.26114
MCL1	0.0131978	1.25653		C17orf86	0.00953291	-1.23973
SCD	0.0131982	1.32225		ADO	0.00955039	-1.38781
HIST1H1A	0.0132106	1.07548		ANAPC13	0.00955143	-1.07196
ATP6V1C1	0.0132121	1.2493		MOBKL3	0.0095523	-1.37194
CDK16	0.0132754	1.15419		PAX7	0.00955971	-1.16154
EZR	0.0132863	1.17387		WHSC1	0.00956274	-1.23151
TTLL5	0.0132907	1.23536		DBF4	0.00960085	-1.25837
PSMB8	0.013349	1.83826		MLLT3	0.00960639	-1.55672
RAB11FIP5	0.0133526	1.39014		KCNN1	0.00960723	-1.2555
C11orf67	0.0133544	1.24959		SSBP3	0.00962559	-1.41942
C8orf30A	0.0134599	1.20698		DIS3	0.00962595	-1.29088
LOC100289604	0.0134656	1.37176		TIMELESS	0.00962865	-1.42414
TPP1	0.0134889	1.38223		GSC2	0.00963833	-1.05064
LOC92249	0.0134942	1.21729		HOXA7	0.00967029	-1.2842
LIMA1	0.0135638	1.6043		C6orf120	0.00970869	-1.40521
SLC48A1	0.0135863	1.29309		TRMT5	0.00971216	-1.25815
CLN3	0.0135961	1.1596		TUBB	0.0097565	-1.23196
CD47	0.0136001	1.48806		FAM48A	0.00978373	-1.18678
ASB9	0.0136051	1.25371		WARS2	0.00979191	-1.17755
TMEM111	0.0136313	1.22334		CDR1	0.00981391	-1.10244
ITGB1BP1	0.0136613	1.2396		ZNF614	0.00984363	-1.13156
SLC45A2	0.0136955	1.07643		ZNF16	0.00984698	-1.17467
TPD52L2	0.0137005	1.26714		MARCH1	0.00984903	-1.309
AZU1	0.0137172	1.07914		ZNF835	0.0098844	-1.07492
BMP4	0.0137217	1.61392		FADS2	0.00989622	-1.46479
SLC27A3	0.013782	1.24987		MAPRE1	0.00990313	-1.15329
CKLF	0.0138069	1.45682		SLC12A1	0.00991307	-1.09612
BCL2L13	0.0138213	1.25907		EFHA1	0.00992698	-1.31205
AGTR1	0.0138276	1.11253		SLTM	0.00993068	-1.26802
DAB2	0.0138579	1.63534		RFX7	0.00996141	-1.35347
PDLIM2	0.0139758	1.61947		MED20	0.00998636	-1.22265
NNMT	0.0140171	1.91103		FBXL14	0.00999695	-1.32366
INADL	0.0140546	1.20605		RPL32	0.00999721	-1.06694
MAST4	0.0140693	1.42004		MTX2	0.0100353	-1.19912
SNAPC5	0.0140727	1.09386		CLNS1A	0.010069	-1.21924
OAT	0.0140982	1.43201		EIF3B	0.0100811	-1.19415
NEU1	0.0141188	1.39909		HMGN5	0.0101008	-1.12136
PLP2	0.014152	1.73248		RUNX2	0.0101043	-1.08639
LIMS3	0.0141989	1.07248		MGC12488	0.0101218	-1.24683
CLCN7	0.0143041	1.26534		CNTNAP2	0.0101239	-1.49445
DPP4	0.0143503	1.44745		ATP5B	0.0101371	-1.16068
C11orf24	0.0143643	1.31959		ATXN3	0.0101408	-1.09791
ATP6V1D	0.0143921	1.26064		UMOD	0.0101772	-1.05478
NDUFB2	0.0144185	1.24566		DPH2	0.0101829	-1.25301
TNNI2	0.0144403	1.07643		ZNF586	0.0101908	-1.32887
FAM164A	0.0144617	1.44917		FH	0.0101984	-1.54293
PDIA5	0.0144703	1.46856		FABP1	0.0101997	-1.06355
ADORA1	0.0145099	1.05804		RTN3	0.01022	-1.27519
SIRT2	0.0145853	1.1483		SUPT3H	0.0102574	-1.26396
ATP5J2	0.0146026	1.14155		NDUFS3	0.0102828	-1.16811
SMURF1	0.014608	1.3048		DAB1	0.0103805	-1.28583
DYNC1H1	0.0146125	1.17614		KLHL28	0.0104031	-1.10886
XAF1	0.0146396	1.27549		CEACAM21	0.0104746	-1.18009
CCR1	0.0147061	1.13068		C18orf22	0.0105256	-1.07215
MYO7A	0.0147253	1.12447		ILKAP	0.0105325	-1.19342
WASL	0.0147377	1.30635		SSX5	0.0105378	-1.07142
PDE4DIP	0.0148132	1.26343		SRRD	0.010545	-1.28776
HIPK2	0.0148338	1.32431		GAS1	0.0105537	-2.62221
STARD5	0.0148362	1.15656		DCTN6	0.0105758	-1.23086
CCDC154	0.0148747	1.11022		SGCG	0.0106054	-1.68168
MVK	0.0149155	1.11606		IQGAP2	0.0106139	-1.55205
PKM2	0.0149368	1.32463		ABCC4	0.0106163	-1.44502
RAB11FIP1	0.0149996	1.42152		EXO1	0.010631	-1.4023
APOBEC3B	0.0150164	1.73824		HSD17B6	0.010637	-1.22344
FAM49B	0.0150267	1.17393		STK38L	0.0106423	-1.18154
JUN	0.0150508	1.59313		MARCKSL1	0.0106448	-1.61353
RPS6KA4	0.0151844	1.15897		TRAPPC10	0.0106766	-1.21061
CXorf48	0.0151958	1.08053		MED13L	0.0106766	-1.24011
NAPA	0.015211	1.23831		CHRNA5	0.0107079	-1.28242
LRRC31	0.0152372	1.08636		TPT1	0.0107261	-1.09401
DBI	0.0152666	1.19684		TET3	0.0107412	-1.15264
EGR1	0.0153493	1.8957		CNOT8	0.0107474	-1.19562
PSMD3	0.0153783	1.16798		UBE2W	0.010755	-1.28628
DHCR24	0.0154076	1.6955		SEC63	0.010783	-1.30637
NOD2	0.0154645	1.09314		NPY	0.0108079	-1.64411
PMM2	0.015476	1.18163		PHF16	0.0108293	-1.32981
MAP3K11	0.0155305	1.3051		CKAP2	0.0108408	-1.34987
OSMR	0.0155558	1.29961		CLK1	0.0108625	-1.39974
PSG7	0.0155838	1.24036		ACRV1	0.0108814	-1.07382
ARF4	0.0156014	1.21678		TFB2M	0.0109108	-1.26066
F8	0.0156083	1.30333		TRPC5	0.0109213	-1.06167
WWP1	0.0156277	1.24467		DNAJC8	0.0109265	-1.21204
MMRN2	0.0156683	1.0566		ZSCAN5A	0.0109326	-1.17388
SEC24C	0.015676	1.22945		WSB1	0.0109343	-1.29509
PLEK2	0.0156775	1.63406		PLK1S1	0.010957	-1.34765
MT1P2	0.0157097	1.6861		DDX46	0.01098	-1.24024
DUSP1	0.0157479	1.58427		TNPO2	0.0109952	-1.24432
TACC2	0.0157498	1.64383		C10orf119	0.0110313	-1.17495
PADI4	0.0157698	1.04636		GLT25D2	0.0110566	-1.55401
PCNXL2	0.0157874	1.27081		PPM1D	0.0110566	-1.42613
FURIN	0.0158078	1.16156		C21orf2	0.0110609	-1.04243
PIP4K2C	0.0158107	1.27648		MCF2L2	0.0110865	-1.07652
SAA4	0.0158227	1.1151		VAV1	0.0110993	-1.55177
PSMB10	0.0158324	1.49637		YTHDC1	0.0111401	-1.18336
EPCAM	0.0158676	2.45305		PASK	0.0111431	-1.33077
PVR	0.015888	1.26306		HS2ST1	0.0111478	-1.20942
CCNE1	0.0158967	1.3875		BEX4	0.0111665	-1.86503
SHARPIN	0.0159384	1.24028		NDUFB11	0.0112106	-1.17409
PDZK1IP1	0.015954	1.67693		MCM3AP	0.0112162	-1.11827
HMGCL	0.0160792	1.25669		AFF1	0.0112173	-1.32468
C2orf72	0.0160879	1.04826		HIST1H4F	0.011223	-1.12903
TMEM176B	0.016121	1.20276		MYST1	0.011227	-1.19052
MEGF6	0.0161783	1.11715		CHEK2	0.0112287	-1.32555
PGLS	0.0161818	1.33589		ZRSR2	0.0112369	-1.17369
DSC2	0.0161931	1.45677		BMI1	0.0112682	-1.30332
RAB31	0.0162195	1.85214		GMNN	0.011285	-1.25296
RANGAP1	0.0162254	1.18449		PSMG1	0.0113082	-1.29307
TAP1	0.0162371	1.6233		HDAC1	0.0113262	-1.23805
GAS2L1	0.0162375	1.64598		USP19	0.0113366	-1.09683
PLD1	0.0162551	1.1263		CCDC28A	0.0113469	-1.23315
FAM65A	0.0162776	1.34029		OSGIN2	0.0113499	-1.05782
ELANE	0.0162779	1.09358		RTCD1	0.011385	-1.27636
ATP5H	0.0162797	1.16126		GTF3C3	0.0113943	-1.23972
C9orf167	0.0162803	1.26872		RAD52	0.0114458	-1.1405
CD14	0.016293	1.20609		SMARCA2	0.0114553	-1.12588
ECHS1	0.0163025	1.20244		UBOX5	0.0114755	-1.1586
LCN2	0.0163571	2.22684		ZZEF1	0.0114782	-1.11256
MT1H	0.0163956	1.69824		ZW10	0.0114959	-1.20776
ASCC2	0.016404	1.19762		CDC14A	0.0114986	-1.04414
PI3	0.0164086	1.4678		CUL4A	0.0115018	-1.22232
HIGD2A	0.0164343	1.05101		EFS	0.0115143	-1.97902
AADAC	0.01646	1.10418		HMGN4	0.0115173	-1.2215
ZBTB43	0.0165223	1.21097		PTCD3	0.0115201	-1.18228
ALAS1	0.0165237	1.19997		MTO1	0.0115452	-1.28602
IFT20	0.0165371	1.20058		ATXN10	0.0115537	-1.23228
MARCKS	0.0165392	1.84355		C6orf142	0.0115602	-1.07301
POF1B	0.0165425	1.13127		RPL3	0.0115752	-1.38699
FAM115A	0.0165554	1.44045		SMAD2	0.011584	-1.27898
TNFSF10	0.0165863	2.01819		GPR17	0.0116254	-1.0561
SBF1	0.0166027	1.04099		ASF1A	0.0116555	-1.36816
LOC643749	0.016614	1.39769		RXRB	0.011666	-1.15934
TRAF3IP2	0.016614	1.39769		TBKBP1	0.0116772	-1.09597
CEP70	0.0166804	1.28232		CABC1	0.0116778	-1.27463
CST7	0.0167458	1.23935		NKX3-2	0.011686	-1.14114
INPP5A	0.0167971	1.39622		MPHOSPH10	0.0116988	-1.14928
KLK11	0.0168078	1.29823		PDK1	0.0117109	-1.27398
FAM86A	0.0168247	1.1724		ALDH18A1	0.0117383	-1.26708
ZNF165	0.0168421	1.32369		NKX2-2	0.0118166	-2.58847
SLC6A8	0.0168821	1.5273		HOOK1	0.0118541	-1.8617
SFTPC	0.0168837	1.08199		UBBP2	0.0118656	-1.10606
RAG1AP1	0.0168884	1.14774		CG030	0.0118798	-1.10168
SEC24A	0.0169017	1.29391		YAF2	0.0119004	-1.29135
PTPN1	0.0169451	1.16752		LEMD3	0.0119568	-1.27329
MAN1A1	0.0169598	1.48457		HDDC2	0.0120157	-1.28873
OR7E47P	0.0169646	1.12469		CNOT7	0.0120332	-1.22172
INSL4	0.0170018	1.09233		MTIF2	0.012051	-1.14794
CRISPLD2	0.0170136	1.3154		SBNO1	0.012071	-1.09677
MYL6	0.017041	1.21131		IL1A	0.0120844	-1.1982
PRR15L	0.0170567	1.40288		RRAGC	0.0120947	-1.29821
SAP30L	0.0171086	1.12454		XRCC6	0.0121358	-1.116
TXNRD2	0.0171236	1.20408		TAF9B	0.0121393	-1.5363
C14orf105	0.017138	1.09354		ID2	0.0121394	-1.81881
DSP	0.0172819	2.3915		ERH	0.0121534	-1.13844
GALNT12	0.0172994	1.43806		GABRA6	0.0121671	-1.04188
CHI3L1	0.0173091	1.51977		HCRP1	0.0121797	-1.24489
GADD45B	0.0173393	1.77444		MTMR8	0.0121878	-1.08719
BCAN	0.0173805	1.06975		SARS	0.0122367	-1.24489
C22orf29	0.0173912	1.08639		BTN2A1	0.0122379	-1.22884
YIPF6	0.0174647	1.20377		GTF2F1	0.0122692	-1.17365
NENF	0.0176917	1.04507		STX2	0.0122968	-1.28413
KRT16	0.0176919	1.28993		PPID	0.0123009	-1.20105
CXCL3	0.0177222	1.29288		CLPP	0.0123195	-1.1542
DVL3	0.0177441	1.1091		NUBP1	0.0123635	-1.1686
TMEM106B	0.0177728	1.37385		DKFZP564C152	0.0123727	-1.42651
TMEM30B	0.0178809	1.68629		HOXD9	0.0123835	-1.5661
TSPO	0.0179146	1.56641		P2RY11	0.0123871	-1.11265
GGT1	0.0179726	1.40069		TIMM8A	0.0124393	-1.29746
IFIH1	0.0179938	1.51884		ENSA	0.0124457	-1.28236
TMEM43	0.0180472	1.20414		ATP5L	0.0125044	-1.34424
MT1E	0.0181088	1.90807		SLC7A2	0.0125055	-1.08353
PAX8	0.0181095	1.27251		GATAD1	0.0125438	-1.30033
SNCA	0.0182112	1.17596		PEX1	0.0125438	-1.30033
NAMPT	0.0182137	1.32335		SRBD1	0.0125644	-1.16339
SLC39A4	0.0182736	1.50727		ARHGAP11A	0.0125831	-1.17621
C7orf49	0.0183124	1.24382		TSNAX	0.0125998	-1.2283
SLC12A4	0.0184869	1.1455		ATP10A	0.0126248	-1.06685
KRT18	0.0184977	2.45924		LOC139061	0.0126401	-1.05045
RAB1A	0.0185186	1.18724		LHFP	0.0127037	-1.88194
COPS7A	0.0185201	1.3018		GTF2I	0.0127046	-1.45402
IL17RC	0.0185493	1.0975		BTF3L2	0.0127252	-1.12748
LAMA3	0.0187116	1.69184		NUMA1	0.0127602	-1.16293
SRGAP3	0.0187225	1.18763		CEP97	0.0127782	-1.1626
NRP2	0.0187489	1.13568		PTAFR	0.0127895	-1.2144
STYXL1	0.0187712	1.2774		TJAP1	0.0127913	-1.09348
KIAA0319	0.018825	1.06384		NUP188	0.0127975	-1.10667
FBXL6	0.0188398	1.13933		ARL3	0.012812	-1.13514
ZNHIT1	0.0188704	1.17158		C14orf135	0.0128159	-1.20039
YWHAB	0.0189183	1.15543		NARG2	0.0128301	-1.16872
TAP2	0.0190266	1.23365		MYST3	0.012875	-1.27865
TCTA	0.0190357	1.21161		TFDP1	0.0128887	-1.34157
USP36	0.0190553	1.25779		UBE2D3	0.0128974	-1.18583
SLC25A44	0.0191261	1.13073		OMP	0.0129442	-1.04796
RPS6KA2	0.0191652	1.33858		VBP1	0.0129613	-1.25451
IGF2	0.0192551	1.24692		THUMPD2	0.012978	-1.29946
MICAL1	0.0192638	1.31623		DGUOK	0.0129901	-1.14413
TAF10	0.019282	1.18496		SERPINF1	0.0129957	-2.12391
CHIT1	0.0192975	1.05586		MYST4	0.0130182	-1.30497
TREX1	0.0193126	1.27204		STX18	0.0130189	-1.15672
ESRRA	0.0193609	1.21682		NEFH	0.0130683	-2.10007
TNFSF14	0.0193896	1.05592		TRDMT1	0.0131061	-1.10967
PDX1	0.0193898	1.09502		NUDC	0.0131166	-1.19876
TP53I3	0.0194078	1.5352		PELI1	0.0131212	-1.33713
STC2	0.0194188	1.35395		YPEL1	0.0131338	-1.33111
PTPRH	0.0194202	1.28632		LMAN1	0.0131559	-1.3189
LY6E	0.019442	1.58316		CHSY1	0.0131683	-1.30166
DBH	0.0194736	1.08931		ELSPBP1	0.0131877	-1.09866
FAM134A	0.019501	1.2153		PCDH11X	0.0131937	-1.33119
APEH	0.0195373	1.23253		EIF2B4	0.0132004	-1.14415
SPATA2	0.0195711	1.14082		ST3GAL5	0.0132123	-1.05692
SCN9A	0.0195937	1.09234		ZNF518A	0.0132161	-1.38877
SPP1	0.0195957	1.97558		CEP110	0.0132309	-1.2954
CRAT	0.0196057	1.42379		RABGAP1L	0.0132345	-1.50429
SEPW1	0.0196083	1.3488		RPL26P36	0.0132557	-1.19646
GUK1	0.0196198	1.22873		PABPN1	0.0132562	-1.17932
FAF2	0.0196217	1.18393		HIST1H2AD	0.0132684	-1.18529
FAM111A	0.0196405	1.51763		ATF7IP	0.01327	-1.19305
SNAI2	0.0196454	1.77811		ERCC8	0.0132776	-1.20829
COL4A5	0.019657	1.51458		ODF2	0.0132886	-1.21122
SHB	0.019658	1.3066		NARS2	0.0132943	-1.36551
PRIM2	0.0196803	1.05634		SMAP1	0.0133122	-1.27638
SDHA	0.0197037	1.22896		C14orf2	0.0133303	-1.26565
DSG2	0.0197069	2.00621		JARID2	0.0133369	-1.58071
IGFBP7	0.019711	1.95833		SLC5A6	0.0133994	-1.41597
GNPTAB	0.019769	1.34641		FCF1	0.0134199	-1.1937
SEC16A	0.0197691	1.19599		CUL1	0.0134741	-1.30962
RAB1B	0.0197749	1.22854		DLG1	0.01348	-1.36168
TM9SF3	0.0197807	1.16452		DDX23	0.0134995	-1.20005
VPS37C	0.0198804	1.25733		CARHSP1	0.0135408	-1.41455
THAP7	0.0199307	1.17077		PRCC	0.0135495	-1.20894
TUBA1C	0.019947	1.16129		ARHGEF7	0.0135749	-1.32212
NCSTN	0.0200356	1.18389		ZNF434	0.0135872	-1.20138
LOC728671	0.0200826	1.32273		RNF34	0.0136403	-1.17903
AMACR	0.0201057	1.05235		NAALAD2	0.0136575	-1.20468
SLC30A1	0.0201126	1.41226		NDUFA5	0.0136832	-1.29953
TJP1	0.020133	1.91785		COMMD10	0.0136963	-1.55368
CDCP1	0.0201397	1.73808		MYH10	0.0137184	-1.54282
C7orf71	0.0201449	1.44804		TDG	0.0137302	-1.25596
TH	0.0201791	1.08415		PIK3CG	0.0137687	-1.23566
CYP4F2	0.0201829	1.08065		RSF1	0.0137933	-1.2001
MKNK2	0.0202357	1.27442		APC	0.0138247	-1.06061
FLNB	0.020299	1.45411		CLPX	0.0138375	-1.23142
NOX1	0.0204017	1.07628		SMAD9	0.0138925	-1.21441
HIST1H2BC	0.0204222	1.14237		GCN1L1	0.0138952	-1.16557
GMPPB	0.0204566	1.15495		RBM25	0.0139107	-1.16792
IQSEC2	0.0205069	1.1005		SENP7	0.0139173	-1.13511
GNA12	0.0205564	1.2263		CEP290	0.0139487	-1.20336
TNFRSF11B	0.0205745	1.38812		IQCB1	0.0139559	-1.30367
CMTM6	0.0205906	1.24517		GOLGA8G	0.013962	-1.16672
UBXN4	0.0205956	1.14143		DCK	0.0139728	-1.45427
MT1X	0.0206433	1.81943		ARID4B	0.0139949	-1.2228
BMP1	0.0207159	1.2215		UCHL5	0.0140043	-1.34852
NR1I2	0.0207378	1.05753		RP2	0.0140249	-1.22249
SNX11	0.0208902	1.18437		GDF11	0.0140425	-1.32137
CDC42EP4	0.0209147	1.37958		PCGF3	0.0140438	-1.17362
S100A13	0.0209181	1.57431		GCDH	0.0140451	-1.1906
SDF4	0.0209201	1.21181		MBNL1	0.0140471	-1.0686
UBE2H	0.0209767	1.3431		TBP	0.0140544	-1.14876
SLC26A1	0.0210187	1.03446		ID4	0.0140582	-1.79221
ACACA	0.0210386	1.19583		LOC100287917	0.0140582	-1.79221
SPATA2L	0.0210653	1.26872		CD248	0.014067	-1.40585
C1GALT1	0.0210724	1.30521		GPATCH4	0.0140765	-1.07832
TUBB2C	0.0210775	1.26365		RNF8	0.0140839	-1.24971
RALGAPB	0.0210936	1.1174		DEFB126	0.0141275	-1.04567
FAM107A	0.0211521	1.06179		EPHA3	0.0141422	-1.82821
IMPAD1	0.0211537	1.18957		NOL12	0.0141436	-1.16887
BCL7C	0.0211632	1.21793		LIN7C	0.0141741	-1.18053
COLEC11	0.0211755	1.13107		ACACB	0.0142114	-1.06489
STEAP3	0.0212526	1.37246		PEG3	0.014212	-2.42308
TGFA	0.0213117	1.72066		STXBP6	0.0142187	-1.06893
PDGFB	0.0213185	1.10353		GLDC	0.014239	-1.59804
FAT2	0.0213486	1.18712		KCNG2	0.0142605	-1.05104
PARVB	0.0213884	1.33865		ZKSCAN3	0.014265	-1.08962
MANBA	0.0214043	1.26475		RMI1	0.0142969	-1.30058
NR2F6	0.0214057	1.28061		ZBED1	0.0143144	-1.25215
ADAT1	0.0214201	1.2255		KIF18A	0.0143304	-1.28712
ST7	0.0214258	1.28637		MED24	0.014336	-1.05753
PRSS12	0.0214509	1.07993		ZIM2	0.0143707	-1.09697
AACS	0.0215063	1.30695		PLCG2	0.0144026	-1.75674
ACP2	0.0216132	1.24514		SUMO2	0.0144218	-1.21533
AP2S1	0.0217	1.15673		THG1L	0.0144251	-1.23965
LPPR2	0.02172	1.12769		SMC2	0.0144303	-1.30264
PTPN6	0.0217858	1.47458		CCDC25	0.0144805	-1.20685
TBC1D10B	0.0218226	1.20338		DLAT	0.0144824	-1.29138
MGAM	0.0218931	1.08348		DAPK1	0.0145009	-2.04766
TLX2	0.0218948	1.07092		HAX1	0.0145242	-1.21709
HABP4	0.0219049	1.11333		TRAPPC2	0.014525	-1.28344
CELSR3	0.0221108	1.26406		C11orf73	0.0145359	-1.30708
GLA	0.0221167	1.22711		BEX1	0.0145504	-2.48855
SLC6A10P	0.0221206	1.26129		PTCH1	0.0145582	-1.53847
CYP51A1	0.0221737	1.29032		AUH	0.0145592	-1.2036
SH2D3A	0.0221896	1.20952		NOP2	0.0145709	-1.27281
KCMF1	0.0222066	1.10786		PER2	0.0145781	-1.33694
NDE1	0.0222454	1.26745		NCAM1	0.0145862	-1.03968
ISG15	0.022246	1.70848		MCM10	0.0146152	-1.40108
ABCC6	0.0222542	1.14798		RIOK2	0.0146252	-1.28787
ACADVL	0.0222561	1.32253		ZBTB10	0.0146417	-1.39238
POFUT2	0.0223116	1.20346		GDI2	0.0146441	-1.72893
FAM190B	0.0223999	1.24283		GPATCH8	0.0146594	-1.21965
TMOD3	0.0224179	1.14771		TRIM13	0.0146617	-1.38667
CACNA2D3	0.0224374	1.12188		C11orf61	0.0146813	-1.3218
HEG1	0.0224879	1.43909		NBPF1	0.0147214	-1.21037
TMEM8B	0.0225079	1.20104		HECA	0.0147316	-1.41696
FOLR1	0.0225858	1.39359		C12orf24	0.014756	-1.45269
TAF13	0.0225959	1.06004		PMAIP1	0.0147567	-1.37607
GPR143	0.0226196	1.14185		SENP3	0.014763	-1.20191
ATMIN	0.0226557	1.26159		WDR43	0.0148067	-1.18669
FGF2	0.022661	1.20119		PCDH9	0.0148422	-1.96413
UPK2	0.0226884	1.06533		QKI	0.0148531	-1.07508
ITPK1	0.0226949	1.25946		C20orf30	0.0148779	-1.63842
SLC5A2	0.0227516	1.04239		GTF2B	0.0148839	-1.22141
MYO1D	0.0228675	1.34625		RECK	0.0148854	-1.12822
RAB6A	0.0228989	1.17046		PLK4	0.0149005	-1.35975
TCEAL1	0.0228999	1.30665		OSTM1	0.0149975	-1.18294
SLURP1	0.022918	1.05304		RPL3P7	0.0149975	-1.18294
PLXNB3	0.0229484	1.10733		TM6SF1	0.0150161	-1.52737
CBR3	0.0229853	1.3963		DDX1	0.0150237	-1.30174
NDUFA8	0.0229969	1.18215		PHB2	0.0150395	-1.14494
PIK3IP1	0.0230018	1.17231		EPM2A	0.0150448	-1.24472
PLXNA1	0.0230249	1.52445		RYR2	0.015055	-1.1709
IL24	0.0230283	1.16521		SLMO1	0.015061	-1.15349
CAT	0.0230441	1.53372		MUT	0.0150641	-1.22615
MTHFS	0.0230843	1.17237		ACTR8	0.0150813	-1.16677
TNS4	0.0232464	1.06415		C14orf93	0.0150994	-1.07956
CAPZB	0.0232775	1.18659		C10orf18	0.0151466	-1.2008
PHLDA3	0.0233043	1.21614		LRIG2	0.0151682	-1.21359
FTO	0.0233306	1.1811		VAMP4	0.0152147	-1.2919
GSTT2	0.0233406	1.17398		HOXD3	0.0152247	-1.31118
CHODL	0.0234581	1.10454		RBM22	0.0152345	-1.16987
PLXNB1	0.0235371	1.18774		ANKRD17	0.0152392	-1.18676
LRRC23	0.0235372	1.13647		RENBP	0.0152425	-1.35792
BOLA1	0.0235814	1.18049		DIABLO	0.0152554	-1.12394
OR7E38P	0.0236003	1.26042		PBX2	0.0152801	-1.22345
ZYX	0.0236038	1.4549		VARS	0.0152826	-1.22362
ARPC2	0.0236231	1.17351		SFRS5	0.0152844	-1.17421
SERPINB5	0.0236375	1.82784		PIAS1	0.015291	-1.21828
ESYT1	0.0236683	1.25398		OTUD4	0.0153615	-1.19503
ALG12	0.0237152	1.11737		LRP6	0.0153947	-1.20059
CDH3	0.0237345	1.64706		MGEA5	0.015403	-1.18046
PDPK2	0.0237759	1.07408		LZTFL1	0.0154073	-1.3149
TICAM2	0.0240418	1.1858		PSMA1	0.0154085	-1.14955
EFNB2	0.0240426	1.82239		PCDHA6	0.0154439	-1.06484
CAPZA2	0.0241416	1.17435		CRKL	0.0154882	-1.17209
TMF1	0.0241429	1.19535		MRPS11	0.015523	-1.1392
HN1L	0.0241506	1.18539		RANBP9	0.0155256	-1.36513
TRAF1	0.0241626	1.12868		LTA4H	0.0155493	-1.37654
EEA1	0.0241867	1.15518		TMEM90B	0.01555	-1.39204
LIMS1	0.0242426	1.18111		KRAS	0.0155691	-1.25013
SREBF1	0.0242497	1.33313		MEX3C	0.0155763	-1.34275
ABLIM1	0.0242664	1.60782		DCLRE1B	0.015701	-1.19049
MBTPS1	0.0244628	1.18657		GTF3C2	0.0157904	-1.19295
DCAF11	0.0244965	1.17695		C1orf174	0.0157982	-1.18999
CD2BP2	0.0245358	1.16886		TARP	0.0158283	-1.09462
LCAT	0.0245417	1.17983		ZNF354A	0.0158561	-1.22401
SLC7A9	0.0245997	1.06399		SLC7A1	0.0158713	-1.05684
SRPR	0.0246101	1.1738		PEX19	0.015896	-1.23997
FDPS	0.0247023	1.2275		CFTR	0.0158986	-1.05684
SPTAN1	0.0247246	1.32316		CGGBP1	0.0159068	-1.24276
SPCS3	0.0247541	1.20217		CCL23	0.0159259	-1.05606
TMPRSS5	0.0247828	1.04093		ACTR6	0.0159457	-1.2213
FBXO2	0.0248032	1.2596		TPP2	0.0159835	-1.26464
IL1RN	0.0249045	1.09505		YWHAE	0.0160326	-1.45553
ACSM5	0.0249794	1.03797		KCTD20	0.0160687	-1.22865
SGK2	0.0249958	1.09468		ATP2B3	0.016104	-1.07101
WNT7B	0.025066	1.11193		ZNF571	0.0161232	-1.18732
ARNT2	0.0250893	1.34353		ORC6L	0.0161844	-1.28909
GSTT1	0.0252026	1.33922		SHANK2	0.0161877	-1.06015
PLEKHB2	0.0252189	1.20172		RFC4	0.0161967	-1.32739
FOLR3	0.0252484	1.05758		NFATC1	0.0162345	-1.46696
PLBD1	0.0252635	1.6338		KCNE4	0.0162528	-1.71297
CBR1	0.0253282	1.3845		RPL17	0.0162654	-1.19287
NPAS2	0.0253616	1.33822		PRPF4	0.0162657	-1.29227
ICMT	0.0253754	1.22954		PSMD12	0.0162712	-1.26479
TPMT	0.0254081	1.13949		HNRNPF	0.016333	-1.29549
STBD1	0.0254445	1.21505		HSPA8	0.0163645	-1.56135
ERCC6	0.0254595	1.06933		C6orf211	0.0164356	-1.33157
PLSCR3	0.0255006	1.20275		SLC17A7	0.016436	-1.21499
KRT14	0.0255429	1.53713		PNMA2	0.0164782	-2.23455
BAD	0.0255722	1.18585		ERI3	0.0165135	-1.238
CORO1C	0.0255822	1.34424		CXXC1	0.0165451	-1.21296
CETN2	0.0256249	1.33672		SORD	0.0165635	-1.41217
C5orf15	0.0256631	1.17128		SLC30A6	0.0165685	-1.05188
DPM3	0.0256648	1.23651		NBPF14	0.0165968	-1.24722
ERP44	0.0256949	1.19492		PKIG	0.0166069	-1.5182
MOXD1	0.0257129	1.24841		LOC647070	0.0166084	-1.11938
PSEN2	0.0257309	1.20116		SLBP	0.0166878	-1.26087
IDI1	0.0257409	1.25777		DCTN4	0.0167075	-1.30003
PTPRM	0.0257785	1.40631		TFAP2B	0.0167086	-2.16774
IER3	0.0258968	2.12294		RPLP1	0.0167139	-1.0615
TBC1D12	0.0258983	1.20841		CD79A	0.016758	-1.7156
CSTA	0.0260099	1.79366		LPO	0.0167641	-1.0776
AIRE	0.0260831	1.04359		TBL1X	0.0168619	-1.30404
HSPG2	0.0261035	1.34986		MACROD2	0.0168734	-1.12893
MTCP1NB	0.0261226	1.29063		RPS10P2	0.0168734	-1.12893
COQ2	0.0261587	1.22117		FAHD2A	0.0168863	-1.06845
UBE2V1	0.026167	1.20269		TXNL4A	0.016924	-1.21873
JOSD1	0.0261688	1.18622		APPL1	0.0169336	-1.24162
H2AFB2	0.0262088	1.06949		THOC2	0.0169567	-1.19547
RRAS	0.0262434	1.495		EXOC6B	0.016992	-1.09023
NPR2	0.0263239	1.07597		PRDM12	0.0169958	-1.06832
PLEKHG6	0.0263367	1.18223		GINS2	0.0170053	-1.38443
HIF1A	0.0264057	1.20946		DDX11	0.0170301	-1.18795
ERAP1	0.0264295	1.05421		HDAC6	0.0170743	-1.10386
GSS	0.0264598	1.27206		WDR47	0.0170778	-1.2027
CPNE3	0.0264932	1.45283		NOL7	0.0170881	-1.26733
PRKAG2	0.0265947	1.27389		KIAA0406	0.0171253	-1.14211
IGF2AS	0.0265961	1.04777		POU4F2	0.0171433	-1.55007
PLEKHB1	0.0266083	1.32132		PTH1R	0.0171519	-1.3285
GPX3	0.0266226	1.67278		KLRA1	0.0172117	-1.07696
HLA-B	0.0266755	1.69125		C12orf47	0.0172158	-1.2162
LOC100134713	0.0267922	1.08209		PRKAB1	0.017227	-1.26016
NCOA4	0.0268322	1.19259		EPS15L1	0.0172403	-1.33782
HOXB6	0.0269905	1.37617		NUDT21	0.0172513	-1.30877
VOPP1	0.0270119	1.36144		TACSTD2	0.0173063	-1.04492
FBN1	0.0270217	1.17211		NOL4	0.0173118	-1.56768
SEMA3C	0.0270364	1.82435		TNFAIP6	0.0173284	-2.56205
GOLGA1	0.0270922	1.14721		PBX1	0.0173635	-1.46364
TMEM53	0.0271092	1.13397		WRNIP1	0.0173835	-1.07434
ICOSLG	0.0271228	1.07564		BUB3	0.0173927	-1.2863
PSME1	0.0272873	1.36437		ZNF281	0.0174052	-1.30543
AGAP7	0.0274162	1.15751		PAX1	0.0174066	-1.06856
LOC100289109	0.0274393	1.20162		LRRC41	0.0174232	-1.23557
KRT86	0.0274835	1.29719		ORC5L	0.017448	-1.05221
ACE2	0.0275222	1.06117		SAG	0.0174741	-1.11601
DCI	0.027529	1.33033		PTPN13	0.0174802	-1.91142
IMPA2	0.0275465	1.42376		TMEM50A	0.0174803	-1.23747
GSDMD	0.0278211	1.29523		ARC	0.0175104	-1.35345
KIR2DL1	0.0279432	1.05268		MYCBP2	0.0175146	-1.27844
RXRA	0.0280051	1.35978		DBF4B	0.0175194	-1.15659
PSG2	0.0280161	1.09943		PDCL	0.0175462	-1.15001
ITFG1	0.0280792	1.28181		SLC43A1	0.0175487	-1.36012
CRYAB	0.0280796	1.63781		METTL8	0.0175507	-1.15407
UPF1	0.0282673	1.12814		TBX19	0.0175585	-1.11925
COX6B1	0.0282737	1.12475		ITGAE	0.0175961	-1.22389
HES2	0.0282852	1.06634		PENK	0.0176106	-1.78294
PLOD2	0.0283312	1.6151		MRP63	0.0176696	-1.19754
KIAA0319L	0.0283327	1.17165		C1orf68	0.0176873	-1.05051
NPEPPS	0.028357	1.16809		FBXO5	0.0177183	-1.33898
FOXA1	0.0284019	1.15802		PSMC3	0.0177376	-1.29582
LONRF3	0.0285146	1.11076		PRPSAP2	0.0177439	-1.30472
NPPA	0.0286254	1.05085		POLR2G	0.0177616	-1.13844
TTC15	0.0286382	1.18685		ADAMTSL3	0.0177621	-1.09741
DNPEP	0.028679	1.14918		C6orf26	0.0177644	-1.36785
PLA2G10	0.0287781	1.09937		C16orf68	0.0177838	-1.31614
SPRR1B	0.0288079	1.27196		ELK4	0.0178798	-1.15636
UFD1L	0.0288959	1.15567		FDX1	0.0179316	-1.34991
FMOD	0.0289029	1.10746		SMO	0.0179532	-1.16496
FAM131A	0.0289556	1.27951		TUBB2B	0.0179999	-2.13609
GPR135	0.0289987	1.03351		MBOAT1	0.0180116	-1.11332
TLE1	0.02902	1.504		RPL29P17	0.0180116	-1.11332
GBE1	0.0291328	1.55339		PARP11	0.0180377	-1.08626
WNT6	0.0291332	1.05858		ATP5G3	0.0180455	-1.19209
TCF21	0.0292786	1.06113		TRBV21-1	0.0180456	-1.07911
FOXJ1	0.0293301	1.06898		CDO1	0.0180968	-1.39682
ZNF688	0.0293434	1.20082		TFIP11	0.0181213	-1.12855
HLA-G	0.0293665	1.33917		MSL2	0.0181431	-1.30772
RFC5	0.0293952	1.20753		AP1S2	0.0181449	-1.52452
GCNT2	0.0295393	1.14358		WSCD1	0.0181643	-1.31571
MOSPD1	0.0296001	1.28638		FCGRT	0.0181665	-1.81603
COMP	0.0296094	1.05487		ZNF536	0.0181757	-1.3382
GCA	0.0298186	1.25798		KIR2DL1	0.0181759	-1.05604
LRRC1	0.0298592	1.29964		EP300	0.0181902	-1.16701
GPR182	0.0298902	1.04241		UBB	0.0181949	-1.18764
PIK3CB	0.0299385	1.31397		DCHS2	0.0182846	-1.23426
MUL1	0.030015	1.14267		AKT2	0.0183232	-1.06478
IFIT1	0.030041	1.62552		DDB1	0.0183513	-1.1042
HARS2	0.0300854	1.13897		MMP11	0.0183516	-1.04113
CHST6	0.0300887	1.5461		PHIP	0.0184025	-1.28135
HOOK2	0.0301035	1.28651		RPA1	0.0184175	-1.29343
CLEC16A	0.0301517	1.09303		ABT1	0.0184311	-1.18162
MMP16	0.0301677	1.30897		GADD45GIP1	0.0184335	-1.22138
CISD1	0.0303274	1.13103		ING4	0.0184598	-1.13968
DNAJC22	0.0303388	1.29323		NUDT1	0.0185273	-1.30539
LTA	0.0303878	1.06485		LOC339047	0.0185943	-1.17469
DAD1	0.0304593	1.12224		SLC1A1	0.0185996	-1.15076
FOSB	0.030514	1.42972		G3BP2	0.0186548	-1.24848
APOL1	0.0305422	1.32453		MDC1	0.018662	-1.2854
ARFIP2	0.030579	1.14483		THOP1	0.0186704	-1.18235
COG4	0.0306487	1.14088		CENPC1	0.0186756	-1.26594
DFNA5	0.030665	1.62492		PRKCQ	0.0186981	-1.35097
GAS8	0.0307741	1.15579		LECT2	0.0187025	-1.12462
AMDHD2	0.0308935	1.12613		GOLGA8A	0.0187114	-1.25244
ARHGDIA	0.0309508	1.22201		SMAD6	0.0188271	-1.0672
DIAPH1	0.0310416	1.31603		HSPA4	0.01884	-1.4039
LAMB3	0.0310417	1.75625		AEBP1	0.0188413	-1.37163
GFRA1	0.0311075	1.08222		TSPAN3	0.0188817	-1.43693
MFSD6	0.0312185	1.14782		DNAJC28	0.0188914	-1.08977
MYL12B	0.0312484	1.16453		DCAF16	0.0188926	-1.2027
GLT25D1	0.0314216	1.18922		ATP5J	0.0188974	-1.14827
CDX1	0.0314546	1.07691		ZNHIT3	0.0189588	-1.2275
RAB26	0.0314767	1.20788		KIAA0528	0.0189906	-1.23088
ECM1	0.0315214	1.45773		FAM69A	0.0190092	-1.04273
RARA	0.0316415	1.0682		PSMD14	0.0190279	-1.1473
PDLIM1	0.0316613	2.10242		RAD23B	0.0190477	-1.08707
PTPRR	0.0316701	1.18704		LOC642869	0.019059	-1.20418
ATP13A2	0.0317634	1.31034		LOC100129973	0.0190778	-1.0787
POFUT1	0.0318393	1.13728		ASIP	0.0190784	-1.08997
TMEM106C	0.0318421	1.20667		TAF9	0.0190971	-1.25826
SARM1	0.0319025	1.10162		CACNA1H	0.0191142	-1.19622
GOSR2	0.0320414	1.11023		ATP5C1	0.0191174	-1.34134
CYCSP44	0.0321735	1.04723		ATAD5	0.0191391	-1.26092
HMOX1	0.032183	1.50132		GFRA2	0.0191818	-1.19613
ARFGEF2	0.0322709	1.08215		KIAA1009	0.019229	-1.14723
MYOZ2	0.032553	1.05261		ATXN8OS	0.0192359	-1.06431
ANXA8L2	0.032653	1.90414		OR1A1	0.0192507	-1.06988
LZTR1	0.0327005	1.14952		GOLGA6L5	0.0192795	-1.26848
PLCL1	0.032702	1.05446		ICAM4	0.0193711	-1.43647
[truncated: 994 more rows]
