# Supplementary material for: MicroRNA profiling of cisplatin-resistant oral squamous cell carcinoma cell lines enriched with cancer-stem-cell-like and epithelial-mesenchymal transition-type features
Source: Sci Rep. 2016 Apr 5;6:23932. doi: 10.1038/srep23932 (PMC4820705; doi:10.1038/srep23932)
Supplement: Supplementary Table S4 [file srep23932-s5.xls]

## Sheet: Sheet1
Table S9: Expression fold change of target genes (from oncomine) of 6 commonly deregulated miRNAs in the SCC084/R and SCC131/R cell lines.
miRNA	Target mRNA	p-value	Fold change
miR-130B	SLC10A3	3.34452e-06	1.64941
	RPA2	9.95464e-06	-1.56166
	CDC5L	1.78406e-05	-1.37147
	SERINC3	2.77766e-05	1.32995
	TMEM9B	2.86137e-05	1.62981
	POGZ	3.1224e-05	-1.49453
	AHR	3.46138e-05	2.02407
	TCF4	5.20079e-05	-4.24723
	TMEM127	0.000111204	1.46395
	PSAP	0.000128193	1.61337
	ZCCHC14	0.000146684	1.15055
	MAPRE3	0.00015105	1.11408
	PDS5A	0.000180303	-1.28084
	UQCRQ	0.000216724	1.30966
	ZNF202	0.000250729	-1.45105
	MPHOSPH9	0.000280018	-1.59575
	CKAP5	0.000347408	-1.34359
	RNF41	0.000389173	-1.3741
	FOXJ3	0.000523894	-1.31653
	TOLLIP	0.00065636	1.21693
	SYBU	0.000819184	1.71984
	SUV420H1	0.000904808	-1.52375
	CLIC4	0.000923345	-1.35911
	SMAD4	0.00104924	-1.76126
	RDH11	0.00119259	1.29563
	PPARG	0.00130449	1.53135
	BLCAP	0.00149353	1.46932
	PTMA	0.00186867	-1.18863
	FYCO1	0.00194792	1.25301
	SRCAP	0.00220438	1.19987
	PHF3	0.00220996	-1.40159
	ADARB1	0.00238643	-1.76646
	BRWD1	0.00251925	-1.30138
	LBR	0.00253771	-1.34215
	POGK	0.00271155	-1.3363
	CLIP1	0.00300191	1.37051
	KLF9	0.0031444	1.33222
	SECISBP2	0.00318489	-1.31787
	TGFBR2	0.0035765	1.09384
	ARHGAP1	0.00358772	1.39585
	SON	0.0037284	-1.21212
	HBS1L	0.00379065	-1.51389
	WDR33	0.0038603	-1.27352
	MAP7	0.00395179	1.28087
	HNRNPR	0.00425904	-1.24318
	MID1	0.00439058	1.84842
	MAN1A2	0.00461335	1.19496
	EPHA4	0.00485666	-1.97831
	SGMS1	0.00503301	1.29139
	CHD1	0.00509803	-1.22006
	HIF1AN	0.00562402	1.09785
	LDLR	0.00605297	1.46277
	MKRN2	0.00610345	-1.25308
	TAX1BP1	0.00650344	1.20843
	MAN1C1	0.00662717	1.13543
	MTMR9	0.00707702	-1.27696
	KBTBD2	0.00718132	-1.29397
	EGR2	0.00792651	-1.62682
	ARL1	0.0087945	1.18662
	PTP4A1	0.00885827	1.18552
	F3	0.00926368	1.92971
	KLHL28	0.0104031	-1.10886
	GAS1	0.0105537	-2.62221
	ASF1A	0.0116555	-1.36816
	ATP6V1C1	0.0132121	1.2493
	JARID2	0.0133369	-1.58071
	LIMA1	0.0135638	1.6043
	ARID4B	0.0139949	-1.2228
	MBNL1	0.0140471	-1.0686
	GPATCH8	0.0146594	-1.21965
	OTUD4	0.0153615	-1.19503
	KCTD20	0.0160687	-1.22865
	HSPA8	0.0163645	-1.56135
	EP300	0.0181902	-1.16701
	THOP1	0.0186704	-1.18235
	SPATA2	0.0195711	1.14082
	PTPN11	0.0195736	-1.11747
	RAB1B	0.0197749	1.22854
	HABP4	0.0219049	1.11333
	WEE1	0.022115	-1.35658
	HEG1	0.0224879	1.43909
	ATMIN	0.0226557	1.26159
	CNOT4	0.0228227	-1.1915
	CAPZB	0.0232775	1.18659
	CSE1L	0.0235392	-1.10641
	RAB5A	0.0243264	-1.26255
	CASP2	0.0243502	-1.13217
	ICMT	0.0253754	1.22954
	FBXO28	0.0266943	-1.2567
	ZNF264	0.0277054	-1.2698
	COX6B1	0.0282737	1.12475
	SH3PXD2A	0.0302892	-1.08889
	RB1	0.0305303	-1.13836
	CDC37L1	0.03083	-1.30356
	MFSD6	0.0312185	1.14782
	BTBD3	0.0336297	-1.41879
	GLE1	0.0349348	-1.21878
	PAPOLA	0.0389957	-1.26253
	ARHGAP12	0.0408601	1.20103
	DUSP8	0.0421552	1.16164
	BAHD1	0.0431999	-1.08466
	RAB5B	0.0432398	1.11973
	COPB1	0.0433613	-1.13367
	RNF10	0.043845	1.08005
	STK11	0.0442822	1.06629
	CNOT6	0.0470596	-1.13692
	HIVEP2	0.0474279	1.30384
	EZH1	0.048312	-1.17619
	PDE3B	0.0495685	-1.2366
	CBFB	0.050813	-1.15765
	ZEB1	0.0515873	1.42148
	RUNX3	0.0515877	-1.47355
	SMG5	0.0522521	-1.12329
	DICER1	0.052451	-1.10189
	CSF1	0.0525895	1.04184
	TRPC3	0.0571221	-1.12949
	TMEM109	0.0571928	1.15825
	TTC3	0.0573065	-1.15883
	DSTYK	0.0593691	1.14239
	FASN	0.0669076	1.27461
	DDX3X	0.0681054	-1.26897
	IKZF2	0.0682751	-1.10136
	ASF1B	0.0751794	1.2222
	ANKFY1	0.0823938	-1.12734
	MYBPC1	0.0830645	1.05431
	PRNP	0.0840784	-1.31013
	LRP8	0.0859406	1.22565
	NFIB	0.0871766	1.51713
	ACVR1	0.0961709	1.24294
	SMYD2	0.0977277	-1.11701
	DZIP3	0.0988368	1.16718
	HNRNPUL1	0.102535	-1.10148
	CNOT1	0.103908	-1.09266
	NCOR2	0.104656	-1.02793
	PDHA1	0.106286	-1.09764
	HSPA1B	0.106533	1.30651
	PBXIP1	0.109816	-1.09075
	AKAP11	0.112673	-1.12557
	ZNF217	0.112731	1.24378
	GNB5	0.11426	1.13164
	TES	0.117605	1.30902
	VCL	0.118129	1.23785
	PRKAA1	0.118968	-1.10191
	GRB10	0.129122	-1.39961
	POLD3	0.131942	-1.1173
	SPG20	0.13206	-1.34793
	SH3BP5	0.13289	1.25009
	HOXA5	0.134052	1.29138
	VLDLR	0.136065	-1.24143
	FBXL5	0.144003	-1.08834
	RPL8	0.149169	-1.04465
	CDK19	0.15046	-1.03591
	DCAF8	0.152344	1.04327
	CD2AP	0.154543	1.11654
	CSNK1G1	0.155317	-1.05735
	DDX5	0.157406	-1.06975
	PTPRG	0.163177	1.13429
	CD164	0.16367	1.12877
	TRIM2	0.167531	-1.0648
	HSP90B1	0.168011	1.08207
	HHEX	0.169926	-1.16944
	RAP2C	0.176872	-1.08749
	SEC23B	0.183135	-1.13748
	ADAR	0.183981	-1.0541
	BTG3	0.190536	1.06349
	PSMD9	0.193224	-1.07446
	EGLN3	0.199984	1.1134
	NIN	0.204468	-1.02695
	PGRMC1	0.20603	-1.19398
	NR3C1	0.206692	1.13573
	ASB6	0.208372	-1.09159
	PPP1R9A	0.21774	-1.14067
	HCCS	0.224567	1.07164
	NOTCH2	0.226173	-1.08708
	KLHL21	0.228425	1.06065
	CPPED1	0.228947	1.09371
	PSD3	0.229075	-1.18674
	MREG	0.233903	1.09937
	PTER	0.235129	-1.16345
	PTPN4	0.239571	-1.07386
	SCAMP2	0.24083	1.06959
	NDEL1	0.243796	1.06651
	OGDHL	0.250285	-1.0926
	HELZ	0.252439	-1.06515
	SLC35D1	0.259455	-1.09424
	MTMR4	0.263186	-1.06432
	AAMP	0.271265	1.03363
	IER3IP1	0.2791	1.0539
	COX10	0.291992	-1.04697
	GPATCH2	0.297097	1.05136
	HARS	0.29726	1.04159
	HOXC8	0.2986	-1.02706
	GFOD1	0.307702	-1.05144
	MID1IP1	0.308163	1.07961
	SECISBP2L	0.311125	1.04193
	LPGAT1	0.312104	1.06067
	TMEM168	0.312849	-1.07066
	BNIP2	0.313132	-1.03641
	DDX6	0.323287	-1.03942
	IKZF4	0.325637	-1.00989
	E2F1	0.328733	-1.03465
	ALDH1B1	0.331806	1.0203
	SLC5A3	0.369898	-1.04299
	MPP5	0.373627	-1.03823
	ARL6IP1	0.377657	1.02998
	ARCN1	0.405157	-1.01529
	PRUNE2	0.414478	1.05013
	RASSF8	0.421748	-1.00887
	SEL1L3	0.421861	1.05012
	TOM1L2	0.424298	1.00695
	FAM129A	0.448775	1.04225
	RPL36AL	0.455261	1.00833
	CRY2	0.456168	-1.0102
	UVRAG	0.462105	1.00966
	RASSF1	0.463971	-1.00908
	TRIP10	0.479588	-1.00712
	TSG101	0.497611	-1.00041
miR-134	VEGFA	0.0505437	-1.33978
	ABCC1	0.0969046	1.12427
	FOXM1	0.322576	1.07472
miR-146B	IRAK1	0.00213658	1.28678
	KIT	0.00225858	-2.69472
	CDKN1A	0.00369448	1.96878
	PDGFB	0.0213185	1.10353
	MMP16	0.0301677	1.30897
	MLF1IP	0.0369777	-1.32681
	AKT3	0.100116	1.35458
	HSPA1B	0.106533	1.30651
	NFKB1	0.141302	1.15232
	NSFL1C	0.14182	-1.08469
	RHOA	0.160604	-1.09253
	XPO4	0.216339	-1.05081
	PLA2G4A	0.218145	1.17363
	POMT2	0.252645	1.02665
	TRAF6	0.30823	-1.02604
miR-149	RPL18A	1.40069e-07	-1.2152
	SDC1	1.19328e-05	2.89843
	LRRC16A	3.4894e-05	1.49312
	DHX9	4.42586e-05	-1.70801
	ZNF146	7.79018e-05	-1.3296
	SNRNP200	8.01552e-05	-1.25793
	TXN	8.6156e-05	1.52671
	ATP5G2	8.99949e-05	-1.32109
	RPS16	9.45174e-05	-1.19131
	ILF3	9.77915e-05	-1.7431
	TGIF2	0.000110684	-1.88614
	PSAP	0.000128193	1.61337
	RPLP0	0.000152212	-1.1313
	PHKA2	0.000176278	-1.46227
	MATR3	0.000179631	-1.1897
	EIF4B	0.000187959	-1.31184
	SMCHD1	0.000217398	-1.56018
	RPL15	0.000221278	-1.40074
	RFC2	0.000242785	-1.42802
	ESD	0.000248313	-1.49158
	NONO	0.000267767	-1.22023
	EEF1B2	0.000287939	-1.30166
	POLR2E	0.000303332	-1.32594
	HNRNPU	0.000311539	-1.21403
	KNTC1	0.000352522	-1.55221
	RAN	0.000367345	-1.29828
	PIK3C3	0.000397166	-1.36844
	KIF1C	0.000409501	1.51111
	NACA	0.000479631	-1.52413
	PLEKHO1	0.000507878	-1.83529
	ILF2	0.000548098	-1.56645
	HDAC2	0.000618674	-1.31568
	MYH9	0.000666679	1.64488
	EWSR1	0.000667239	-1.54798
	YBX1	0.000825279	-1.21149
	HNRNPH1	0.000940533	-1.33098
	KLHDC3	0.000966946	-1.3244
	CCT4	0.00111912	-1.22651
	RPL18	0.00121842	-1.15542
	RBBP6	0.00123257	-1.30191
	RPS9	0.00141572	-1.21272
	KPNB1	0.00191777	-1.2762
	CYFIP2	0.0020334	-2.41063
	DNMT1	0.00229587	-1.35317
	PARP1	0.00253347	-1.37968
	USP15	0.00261499	-1.27428
	RAB5C	0.00263106	1.29111
	RAVER2	0.00267518	-1.08353
	PQBP1	0.00292508	-1.36837
	GLUL	0.00304063	-1.87286
	UBE2N	0.00305255	-1.34935
	ZNHIT6	0.00322152	-1.30962
	POLR3D	0.00358734	-1.34811
	SIPA1L3	0.00360015	1.10137
	HOXD13	0.00385875	-1.60102
	MID1	0.00439058	1.84842
	ATP5A1	0.00478795	-1.21238
	IFI30	0.00562338	1.72687
	GOLIM4	0.00568329	1.54648
	CTNNBL1	0.00577134	-1.22651
	SNRPD2	0.00592022	-1.13922
	LDLR	0.00605297	1.46277
	AKT1	0.00670203	1.31363
	NPM1	0.00680118	-1.36224
	PITX1	0.00722599	1.20186
	LEPROTL1	0.00754875	-1.33065
	PLOD1	0.00803001	1.43802
	CCT6A	0.00838757	-1.1629
	CSNK1E	0.00905033	1.19074
	CALD1	0.00968787	1.70576
	M6PR	0.012373	1.29361
	NR2F1	0.0128314	1.59574
	SCD	0.0131982	1.32225
	EZR	0.0132863	1.17387
	DDX23	0.0134995	-1.20005
	GCN1L1	0.0138952	-1.16557
	DYNC1H1	0.0146125	1.17614
	HIPK2	0.0148338	1.32431
	JUN	0.0150508	1.59313
	YWHAE	0.0160326	-1.45553
	KCTD20	0.0160687	-1.22865
	HSPA8	0.0163645	-1.56135
	SBF1	0.0166027	1.04099
	DCTN4	0.0167075	-1.30003
	PBX1	0.0173635	-1.46364
	LRRC41	0.0174232	-1.23557
	TMEM50A	0.0174803	-1.23747
	EP300	0.0181902	-1.16701
	AKT2	0.0183232	-1.06478
	DDB1	0.0183513	-1.1042
	MICAL1	0.0192638	1.31623
	FAF2	0.0196217	1.18393
	CDK5RAP2	0.0198742	-1.17339
	GSK3A	0.0200297	-1.07755
	GNA12	0.0205564	1.2263
	DBN1	0.020988	-1.30134
	TBC1D10B	0.0218226	1.20338
	ARPC2	0.0236231	1.17351
	MAN2A1	0.0240081	-1.38799
	DHX30	0.0242069	-1.2101
	LIG3	0.0252099	-1.17173
	PLSCR3	0.0255006	1.20275
	NUCKS1	0.0280108	-1.13021
	EIF3C	0.0289674	-1.18606
	ARRB2	0.0303767	-1.21639
	RB1	0.0305303	-1.13836
	EIF4H	0.0310775	-1.12937
	UBE2S	0.0313112	-1.25476
	KIF1A	0.031933	-1.65255
	OBSL1	0.0327572	-1.05851
	LIG1	0.0328453	-1.23602
	OSBPL8	0.0352916	-1.17386
	FLNA	0.0366634	1.29368
	SMC1A	0.0370735	-1.23677
	E2F3	0.0379822	-1.17211
	HIST1H2AI	0.0410028	-1.11445
	PIGB	0.0420899	1.27551
	NFIX	0.0452992	1.12659
	VAV3	0.0464512	1.5195
	LTBP3	0.0475268	1.45921
	SLC2A1	0.0512955	1.11149
	ZNF318	0.0547871	-1.16109
	TNPO3	0.0558786	-1.16007
	TMEM59	0.0567137	1.16109
	HEATR2	0.0597725	1.19804
	RBM7	0.060384	-1.1655
	RNPS1	0.0606751	-1.07658
	SATB2	0.0633843	-1.24791
	TRIP12	0.067103	-1.12885
	MLX	0.0674339	1.05924
	FHOD1	0.070461	1.20031
	AKAP13	0.073954	-1.04915
	FSTL1	0.0760451	-1.32188
	EDF1	0.0778624	1.11212
	PFKL	0.0789306	1.15531
	KIAA1462	0.0791971	-1.21486
	PPP4R1	0.0792994	1.14739
	SPAG5	0.0806028	-1.19719
	CALR	0.0807718	1.13876
	RAPGEF2	0.0829536	-1.21496
	NAT10	0.0832044	-1.15405
	RRP1	0.0879232	-1.09718
	FXR1	0.088419	-1.11506
	SUPT5H	0.0889077	1.11731
	PRPF6	0.0902105	-1.08458
	NUP98	0.0926773	-1.21444
	TRIM28	0.0936071	-1.10986
	ATN1	0.0946097	-1.03862
	CSTF2	0.0985869	-1.11346
	DCTN5	0.104312	-1.09637
	UXT	0.105268	-1.11596
	FKBP4	0.105506	-1.22137
	HSPA1B	0.106533	1.30651
	ACLY	0.108123	-1.21022
	LRIG1	0.110797	-1.25229
	SMS	0.111391	1.16619
	WNK1	0.113137	-1.10299
	LRRFIP1	0.11468	1.14066
	MBTD1	0.119861	-1.08305
	RCC1	0.120058	-1.05323
	KHSRP	0.120798	-1.10542
	WDR62	0.123153	1.05998
	PEX6	0.126798	1.15378
	ESPL1	0.129475	-1.16105
	POLD3	0.131942	-1.1173
	CBS	0.132153	-1.3443
	TKT	0.134357	1.13346
	AGPAT3	0.138451	1.05876
	HIST2H2AA3	0.141908	1.02954
	TRAP1	0.144571	-1.11812
	RGS12	0.144932	1.09344
	ABL1	0.146183	-1.10741
	ANKRD11	0.157114	-1.11553
	TACC3	0.157183	-1.12296
	GPI	0.163938	1.14858
	KIAA0355	0.168872	-1.12737
	GRAMD4	0.169545	1.08009
	KIF22	0.170645	-1.10056
	ZNF276	0.17452	-1.08714
	TCF20	0.178485	-1.08437
	NOMO3	0.179454	1.07053
	NUDCD3	0.186739	1.02659
	STAG1	0.190005	-1.09449
	SIGIRR	0.190945	-1.13298
	ZWINT	0.195175	-1.12299
	DGCR14	0.195756	1.07678
	DCTN2	0.198331	1.07057
	SCAMP3	0.21199	1.05112
	HOXA10	0.217403	1.14551
	PABPC1	0.223633	1.04973
	NSD1	0.232309	-1.04774
	ACTG1	0.240833	-1.04421
	RAP1GAP2	0.244788	1.15037
	SAR1A	0.244899	1.09044
	FBN2	0.249896	1.02172
	SEC23IP	0.251924	-1.05495
	NUP214	0.252823	1.04653
	PTPRK	0.253748	1.23405
	KIAA1967	0.253964	-1.02011
	SKI	0.258584	-1.01644
	FDFT1	0.263823	1.09279
	TOX3	0.26974	-1.18184
	ETS2	0.273229	-1.15531
	MYBL2	0.276126	-1.09019
	EEF1D	0.280439	-1.05453
	ITSN2	0.285592	-1.0485
	HARS	0.29726	1.04159
	NOC2L	0.298729	-1.04256
	HCFC1	0.30239	-1.02938
	PSMD8	0.306311	-1.03113
	AATF	0.308157	-1.04031
	PSKH1	0.315561	1.03153
	HUWE1	0.318615	-1.01018
	LEPREL2	0.318841	-1.04114
	KCTD2	0.319412	1.03049
	FOXM1	0.322576	1.07472
	LGI2	0.324732	1.01174
	E2F1	0.328733	-1.03465
	SCYL3	0.329391	-1.02949
	BIN3	0.332677	1.03917
	BID	0.346495	-1.04016
	GAPDH	0.346953	-1.02196
	ERAL1	0.347274	1.02972
	HNRNPAB	0.351364	1.02609
	GJA3	0.35371	1.00824
	FAM21C	0.36681	1.04462
	FZD5	0.368475	1.02178
	GFPT2	0.373913	1.07911
	SPHK2	0.37528	-1.01571
	SSR2	0.375907	-1.02355
	BIRC5	0.376839	-1.04531
	SP1	0.377829	1.0081
	TRIP6	0.381529	-1.07842
	DNAJA3	0.386941	1.0235
	DDT	0.395203	1.02355
	CD3EAP	0.401774	-1.01764
	YIPF5	0.407251	-1.03802
	NGRN	0.420276	1.01731
	SERINC1	0.420972	-1.02218
	MAD1L1	0.430825	1.02565
	PSMD1	0.435216	1.01361
	DYRK1B	0.435401	1.0041
	NECAP2	0.435989	-1.01365
	ATAD3A	0.436618	-1.01054
	PABPC3	0.440377	1.01145
	FPGS	0.452525	1.00893
	PPP4C	0.497971	-1.00031
miR-181D	HMGB1	0.000605518	-1.36583
	NRD1	0.00120073	-1.36743
	RPS14	0.00149559	-1.05549
	DHRS4	0.00211608	1.32655
	HSP90AB1	0.00409207	-1.54857
	MGRN1	0.00545069	1.28889
	BCL2	0.007371	-1.97662
	PBX2	0.0152801	-1.22345
	EP300	0.0181902	-1.16701
	HIST1H3D	0.0220328	-1.25529
	ARID3B	0.0279318	-1.33781
	RQCD1	0.0349327	-1.12082
	ENO1	0.0434211	-1.13571
	GAB1	0.0804653	-1.1811
	NID2	0.082372	-1.42606
	HRAS	0.14813	1.12321
	MGMT	0.223844	-1.17872
	PGAM1	0.251612	-1.04687
	PDHX	0.463845	-1.00817
miR-491	CHD4	0.000616172	-1.34006
	TAF10	0.019282	1.18496
	BCL2L1	0.0399567	1.17465
