# Supplementary material for: MicroRNA profiling of cisplatin-resistant oral squamous cell carcinoma cell lines enriched with cancer-stem-cell-like and epithelial-mesenchymal transition-type features
Source: Sci Rep. 2016 Apr 5;6:23932. doi: 10.1038/srep23932 (PMC4820705; doi:10.1038/srep23932)
Supplement: Supplementary Table S5 [file srep23932-s6.xls]

## Sheet: Sheet1
Table S12. List of various cancer cell lines (Garnett cell lines) to study gene expression in Cisplatin sensitive/resistance condition.
Sample Name	Cancer Type
22Rv1	Prostate Carcinoma
647-V	Bladder Urothelial Carcinoma
769-P	Renal Cell Carcinoma
A-204	Rhabdomyosarcoma
A3/KAW	Gastric Diffuse Large B-Cell Lymphoma
A-431	Skin Squamous Cell Carcinoma
A-498	Renal Carcinoma
A4/Fuk	Diffuse Large B-Cell Lymphoma
A549	Lung Cancer
ACHN	Renal Cell Carcinoma
ALL-PO	Childhood Acute Lymphoblastic Leukemia
AM-38	Brain Glioblastoma
AN3 CA	Endometrial Adenocarcinoma
AsPC-1	Pancreatic Adenocarcinoma
ATN-1	Adult T-Cell Leukemia/Lymphoma
BALL-1	Acute Lymphoblastic Leukemia
BB30-HNC	Head and Neck Squamous Cell Carcinoma
BB49-HNC	Head and Neck Squamous Cell Carcinoma
B-CPAP	Thyroid Gland Papillary Carcinoma
BE-13	T-Cell Acute Lymphoblastic Leukemia
Becker	Brain Astrocytoma
BEN	Lung Cancer
BFTC-909	Infiltrating Renal Pelvis Urothelial Carcinoma, Sarcomatoid Variant
BHY	Oral Cavity Squamous Cell Carcinoma
BPH-1	Benign Prostatic Hyperplasia
BT-20	Breast Carcinoma
C2BBe1	Colon Adenocarcinoma
C32	Amelanotic Skin Melanoma
C-33 A	Cervical Cancer
C3A	Hepatocellular Carcinoma
C8166	T-Cell Acute Lymphoblastic Leukemia
Ca9-22	Gingival Carcinoma
Caki-1	Clear Cell Renal Cell Carcinoma
CAL-120	Breast Adenocarcinoma
CAL-33	Tongue Squamous Cell Carcinoma
CAL-39	Vulvar Squamous Cell Carcinoma
CAL-51	Breast Adenocarcinoma
CAL-54	Renal Carcinoma
CAL-62	Thyroid Gland Undifferentiated (Anaplastic) Carcinoma
CAL-72	Bone Osteosarcoma
Calu-3	Lung Adenocarcinoma
Calu-6	Large Cell Lung Carcinoma
Capan-1	Pancreatic Ductal Adenocarcinoma
Capan-2	Pancreatic Adenocarcinoma
CAS-1	Glioblastoma
Ca Ski	Cervical Squamous Cell Carcinoma
CCRF-CEM	T-Cell Acute Lymphoblastic Leukemia
CFPAC-1	Pancreatic Ductal Adenocarcinoma
CHL-1	Cutaneous Melanoma
CHP-212	Neuroblastoma
COLO 320HSR	Colon Adenocarcinoma
COLO 668	Small Cell Lung Carcinoma
COLO-678	Colon Carcinoma
COLO-679	Melanoma
COLO-680N	Esophageal Squamous Cell Carcinoma
COLO 684	Endometrial Adenocarcinoma
COLO-824	Breast Carcinoma
CW-2	Colon Carcinoma
D-247MG	Gliosarcoma
D-336MG	Gliosarcoma
D-502MG	Gliosarcoma
DBTRG-05MG	Brain Glioblastoma
Detroit 562	Pharyngeal Carcinoma
DJM-1	Proliferating Pilar Tumor
DK-MG	Glioblastoma
DMS 273	Small Cell Lung Carcinoma
DOK
DoTc2 4510	Cervical Cancer
DSH1	Bladder Papillary Urothelial Carcinoma
DU 145	Prostate Carcinoma
EC-GI-10	Esophageal Squamous Cell Carcinoma
EFM-19	Ductal Breast Carcinoma
EFO-21	Ovarian Serous Cystadenocarcinoma
EFO-27	Ovarian Serous Surface Papillary Carcinoma
EGI-1	Bile Duct Carcinoma
EM-2	Blast Phase Chronic Myelogenous Leukemia
EPLC-272H	Squamous Cell Lung Carcinoma
ES-6	Ewing's Sarcoma
ETK-1	Intrahepatic Cholangiocarcinoma
EW11	Ewing's Sarcoma
EW16	Ewing's Sarcoma
EW24	Ewing's Sarcoma
FaDu	Hypopharyngeal Squamous Cell Carcinoma
G-401	Rhabdoid Tumor of the Kidney
GAMG	Glioblastoma
GCIY	Gastric Cancer
GI-ME-N	Neuroblastoma
GMS-10	Brain Glioblastoma
GP5d	Colon Adenocarcinoma
GR-ST	B-Cell Acute Lymphoblastic Leukemia
HAL-01	B-Cell Acute Lymphoblastic Leukemia
HCC1395	Invasive Ductal Breast Carcinoma
HCC1806	Squamous Cell Breast Carcinoma, Acantholytic Variant
HCC1954	Invasive Ductal Breast Carcinoma
HCC38	Invasive Ductal Breast Carcinoma
HCC70	Invasive Ductal Breast Carcinoma
HCE-4	Esophageal Squamous Cell Carcinoma
HCT 116	Colon Carcinoma
HEC-1	Endometrial Adenocarcinoma
HH	Cutaneous T-Cell Non-Hodgkin's Lymphoma
HL-60	Acute Promyelocytic Leukemia
HN	Soft Palate Squamous Cell Carcinoma
HO-1-N-1	Buccal Mucosa Squamous Cell Carcinoma
HPAF-II	Pancreatic Adenocarcinoma
HSC-3	Tongue Squamous Cell Carcinoma
HT	Diffuse Large B-Cell Lymphoma
HT-1080	Fibrosarcoma
HT-1376	Bladder Cancer
HT-3	Cervical Cancer
HuCCT1	Intrahepatic Cholangiocarcinoma
HuO-3N1	Bone Osteosarcoma
HuO9	Bone Osteosarcoma
HuP-T3	Pancreatic Adenocarcinoma
IGR-1	Melanoma
IST-MES1	Mesothelioma
IST-SL1	Small Cell Lung Carcinoma
JEG-3	Placental Choriocarcinoma
J.RT3-T3.5	T-Cell Acute Lymphoblastic Leukemia
JVM-3	B-Cell Prolymphocytic Leukemia
KALS-1	Brain Glioblastoma
KARPAS-299	Anaplastic Large Cell Lymphoma
KE-37	T-Cell Acute Lymphoblastic Leukemia
KGN	Ovarian Granulosa Cell Tumor
KINGS-1	Anaplastic Astrocytoma
KMOE-2	Erythroleukemia
KNS-42	Malignant Glioma, NOS
KNS-81-FD	Malignant Glioma, NOS
KP-4	Pancreatic Ductal Adenocarcinoma
KP-N-YS	Neuroblastoma
KS-1	Brain Glioblastoma
KU-19-19	Infiltrating Bladder Urothelial Carcinoma
KURAMOCHI	Undifferentiated Ovarian Carcinoma
KYSE-140	Esophageal Squamous Cell Carcinoma
KYSE-150	Esophageal Squamous Cell Carcinoma
KYSE-270	Esophageal Squamous Cell Carcinoma
KYSE-410	Esophageal Squamous Cell Carcinoma
KYSE-450	Esophageal Squamous Cell Carcinoma
KYSE-520	Esophageal Squamous Cell Carcinoma
KYSE-70	Esophageal Squamous Cell Carcinoma
L-428	Hodgkin's Lymphoma
LAMA-84	Blast Phase Chronic Myelogenous Leukemia
LAN-6	Neuroblastoma
LB2241-RCC	Renal Cell Carcinoma
LB2518-MEL	Cutaneous Melanoma
LB771-HNC	Head and Neck Squamous Cell Carcinoma
LB831-BLC	Bladder Cancer
LCLC-103H	Large Cell Lung Carcinoma
LK-2	Squamous Cell Lung Carcinoma
LN-405	Glioblastoma
LNCaP clone FGC	Prostate Carcinoma
LoVo	Colon Adenocarcinoma
LS1034	Cecum Carcinoma
LS123	Colon Adenocarcinoma
LS411N	Cecum Carcinoma
LS513	Cecum Carcinoma
M059J	Brain Glioblastoma
M14	Melanoma
MCF7	Breast Adenocarcinoma
MDA-MB-231	Breast Adenocarcinoma
MDA-MB-361	Breast Adenocarcinoma
MDA-MB-453	Breast Carcinoma
ME-180	Cervical Squamous Cell Carcinoma
MEG-01	Chronic Myelogenous Leukemia
MeWo	Cutaneous Melanoma
MFE-280	Endometrial Adenocarcinoma
MFM-223	Ductal Breast Carcinoma
MG-63	Bone Osteosarcoma
MHH-PREB-1	B-Cell Non-Hodgkin's Lymphoma
MKN1	Gastric Adenosquamous Carcinoma
MKN28	Gastric Tubular Adenocarcinoma
MMAc-SF	Melanoma
MN-60	B-Cell Acute Lymphoblastic Leukemia
MOLT-16	T-Cell Acute Lymphoblastic Leukemia
MOLT-4	T-Cell Acute Lymphoblastic Leukemia
MPP 89	Pleural Mesothelioma
MS-1	Small Cell Lung Carcinoma
MSTO-211H	Pleural Biphasic Mesothelioma
MUTZ-1	Myelodysplastic Syndrome
MZ2-MEL	Melanoma
NB10	Neuroblastoma
NB12	Neuroblastoma
NB13	Neuroblastoma
NB14	Neuroblastoma
NB17	Neuroblastoma
NB6	Neuroblastoma
NB69	Neuroblastoma
NB7	Neuroblastoma
NCI-H1155	Non-Small Cell Lung Carcinoma
NCI-H1299	Non-Small Cell Lung Carcinoma
NCI-H1437	Lung Adenocarcinoma
NCI-H1573	Lung Adenocarcinoma
NCI-H1650	Bronchioloalveolar Carcinoma
NCI-H1651	Lung Adenocarcinoma
NCI-H1693	Lung Adenocarcinoma
NCI-H1755	Lung Adenocarcinoma
NCI-H1770	Non-Small Cell Lung Carcinoma
NCI-H1792	Lung Adenocarcinoma
NCI-H1793	Lung Adenocarcinoma
NCI-H1838	Lung Adenocarcinoma
NCI-H1993	Lung Adenocarcinoma
NCI-H2029	Small Cell Lung Carcinoma
NCI-H2030	Lung Adenocarcinoma
NCI-H2126	Lung Adenocarcinoma
NCI-H2170	Squamous Cell Lung Carcinoma
NCI-H2228	Lung Adenocarcinoma
NCI-H226	Squamous Cell Lung Carcinoma
NCI-H2291	Lung Adenocarcinoma
NCI-H2342	Lung Adenocarcinoma
NCI-H2347	Lung Adenocarcinoma
NCI-H2405	Lung Adenocarcinoma
NCI-H2452	Mesothelioma
NCI-H28	Mesothelioma
NCI-H292	Lung Mucoepidermoid Carcinoma
NCI-H441	Papillary Lung Adenocarcinoma
NCI-H446	Small Cell Lung Carcinoma
NCI-H520	Squamous Cell Lung Carcinoma
NCI-H596	Adenosquamous Lung Carcinoma
NCI-H630	Rectal Carcinoma
NCI-H650	Bronchioloalveolar Carcinoma
NCI-H661	Large Cell Lung Carcinoma
NCI-H727	Lung Carcinoid Tumor
NCI-H747	Cecum Adenocarcinoma
NCI-H810	Non-Small Cell Lung Carcinoma
NCI-H82	Small Cell Lung Carcinoma
NCI-N87	Gastric Cancer
NH-12	Neuroblastoma
NMC-G1	Anaplastic Astrocytoma
no.10	Malignant Glioma, NOS
no.11	Malignant Glioma, NOS
NOMO-1	Acute Myeloid Leukemia
NOS-1	Osteoblastic Osteosarcoma
NY	Bone Osteosarcoma
OAW28	Ovarian Cystadenocarcinoma
OCI-AML2	Acute Myeloid Leukemia
OCUB-M	Breast Carcinoma
OE33	Barrett's Adenocarcinoma
OVCAR-8	Ovarian Carcinoma
Panc 03.27	Pancreatic Adenocarcinoma
Panc 08.13	Pancreatic Adenocarcinoma
Panc 10.05	Pancreatic Adenocarcinoma
PFSK-1	Primitive Neuroectodermal Tumor, NOS
QIMR-WIL	Myeloid Leukemia, NOS
Ramos.2G6.4C10	Burkitt's Lymphoma
RCC10RGB	Renal Carcinoma
RCM-1	Rectal Adenocarcinoma
RD	Embryonal Rhabdomyosarcoma
RERF-LC-MS	Lung Adenocarcinoma
RH-1	Ewing's Sarcoma
RKO	Colon Carcinoma
RO82-W-1	Thyroid Gland Follicular Carcinoma
RPMI 2650	Nasal Cavity Squamous Cell Carcinoma
RPMI 8226	Multiple Myeloma
RPMI 8866	Chronic Myelogenous Leukemia
RT-112	Bladder Urothelial Carcinoma
RVH-421	Intracranial Melanoma
RXF393	Renal Cell Carcinoma
Saos-2	Bone Osteosarcoma
SAS	Tongue Squamous Cell Carcinoma
SBC-5	Small Cell Lung Carcinoma
SCC-15	Tongue Squamous Cell Carcinoma
SCC-25	Tongue Squamous Cell Carcinoma
SCC-4	Tongue Squamous Cell Carcinoma
SCC-9	Tongue Squamous Cell Carcinoma
SCH	Gastric Choriocarcinoma
SF126	Glioblastoma
SHP-77	Small Cell Lung Carcinoma
SiHa	Cervical Squamous Cell Carcinoma
SJSA-1	Bone Osteosarcoma
SKG-IIIa	Cervical Cancer
SK-HEP-1	Hepatocellular Carcinoma
SK-LU-1	Lung Adenocarcinoma
SK-MEL-2	Cutaneous Melanoma
SK-MEL-28	Cutaneous Melanoma
SK-N-AS	Neuroblastoma
SK-N-DZ	Neuroblastoma
SK-NEP-1	Renal Wilms Tumor
SK-UT-1	Uterine Corpus Leiomyosarcoma
SN12C	Renal Cell Carcinoma
SNU-387	Pleomorphic Hepatocellular Carcinoma
SNU-449	Hepatocellular Carcinoma
SW 1088	Brain Astrocytoma
SW1116	Colon Adenocarcinoma
SW-13	Adrenal Cortex Carcinoma
SW1417	Colon Adenocarcinoma
SW1463	Rectal Adenocarcinoma
SW-1710	Bladder Urothelial Carcinoma
SW 1783	Brain Astrocytoma
SW 1990	Pancreatic Adenocarcinoma
SW48	Colon Adenocarcinoma
SW620	Colon Adenocarcinoma
SW 684	Fibrosarcoma
SW 780	Bladder Urothelial Carcinoma
SW837	Rectal Adenocarcinoma
SW 900	Squamous Cell Lung Carcinoma
SW948	Colon Adenocarcinoma
SW 954	Vulvar Squamous Cell Carcinoma
SW962	Vulvar Carcinoma
T84	Colon Carcinoma
T98G	Glioblastoma
TCCSUP	Bladder Urothelial Carcinoma
TE-1	Esophageal Squamous Cell Carcinoma
TE-10	Esophageal Squamous Cell Carcinoma
TE-12	Esophageal Squamous Cell Carcinoma
TE-5	Esophageal Squamous Cell Carcinoma
TE-6	Esophageal Squamous Cell Carcinoma
TE-8	Esophageal Squamous Cell Carcinoma
TE-9	Esophageal Squamous Cell Carcinoma
TGBC11TKB	Gastric Cancer
TGBC1TKB	Gallbladder Carcinoma
TGBC24TKB	Gallbladder Carcinoma
TI-73	Osteosarcoma
TK-10	Renal Cell Carcinoma
UO-31	Renal Cell Carcinoma
U-118 MG	Brain Glioblastoma
U251	Brain Glioblastoma
U266B1	Multiple Myeloma
U-87 MG	Glioblastoma
UACC-257	Melanoma
UACC-62	Melanoma
UMC-11	Lung Carcinoid Tumor
UM-UC-3	Bladder Urothelial Carcinoma
WM-115	Cutaneous Melanoma
YAPC	Pancreatic Carcinoma
YKG-1	Brain Glioblastoma
ZR-75-30	Invasive Ductal Breast Carcinoma
CAL-85-1	Breast Adenocarcinoma
D-392MG	Glioblastoma
KLE	Endometrial Adenocarcinoma
KM-H2	Hodgkin's Lymphoma
MHH-ES-1	Ewing's Sarcoma
NCI-H1395	Lung Adenocarcinoma
NCI-H2087	Lung Adenocarcinoma
SK-MES-1	Squamous Cell Lung Carcinoma
SK-N-FI	Neuroblastoma
TE-11	Esophageal Squamous Cell Carcinoma
697	B-Cell Acute Lymphoblastic Leukemia
A-673	Rhabdomyosarcoma
BB65-RCC	Clear Cell Renal Cell Carcinoma
BFTC-905	Bladder Papillary Urothelial Carcinoma
CTB-1	Diffuse Large B-Cell Lymphoma
D283 Med	Medulloblastoma
Daoy	Desmoplastic Medulloblastoma
DB	Diffuse Large B-Cell Lymphoma
ES-1	Ewing's Sarcoma
ES-3	Ewing's Sarcoma
ES-7	Ewing's Sarcoma
ES-8	Ewing's Sarcoma
EW1	Ewing's Sarcoma
EW22	Ewing's Sarcoma
GI-1	Gliosarcoma
HEL	Erythroleukemia
HOS	Bone Osteosarcoma
KOSC-2 cl3-43	Oral Cavity Carcinoma
MC-IXC	Neuroblastoma
NBsusSR	Neuroblastoma
NCI-H510A	Small Cell Lung Carcinoma
NCI-H526	Small Cell Lung Carcinoma
SNU-1	Gastric Cancer
NTERA-2 cl.D1	Testicular Mixed Embryonal Carcinoma and Teratoma
NUGC-3	Gastric Adenocarcinoma
P12-ICHIKAWA	T-Cell Acute Lymphoblastic Leukemia
P30/OHK	Acute Lymphoblastic Leukemia
PA-1	Ovarian Mixed Germ Cell Tumor
PSN1	Pancreatic Adenocarcinoma
